# Supplementary material for: Examining Honeybee (Apis mellifera) Dominance Patterns Within Urban Bee Communities Worldwide
Source: Ecol Evol. 2025 Aug 13;15(8):e71979. doi: 10.1002/ece3.71979 (PMC12350035; doi:10.1002/ece3.71979)
Supplement: Supplementary file 1 — Appendix S1: ece371979‐sup‐0001‐AppendixS1.xlsx. [file ECE3-15-e71979-s002.xlsx]

## Sheet: Data_S1
Article_ID	Title	Year	Journal	Publisher	Link	DOI	Total abundance wild bees reported	Honey bee abundance reported	Abundance per wild bee species	Included for proportion	Included for RAD	Reason exluded	Reason not included
A1	Floral species evenness is the major driver of wild bee communities in urban gardens	2023	Urban Ecosystems	Springer	https://link.springer.com/article/10.1007/s11252-023-01440-x#citeas	https://doi.org/10.1007/s11252-023-01440-x	YES	YES	YES	YES	YES
A10	Urbanization and abundance of floral resources affect bee communities in medium_sized neotropical cities	2023	Austral …	Wiley	https://onlinelibrary.wiley.com/doi/abs/10.1111/aec.13299	10.1111/aec.13299	YES	YES	YES	YES	YES
A100	Bee-Flower-People Relationships, Field Biologists, and Conservation in Northwest Urban Costa Rica and Beyond.	2018	Zoosymposia	biotaxa.org	https://www.biotaxa.org/Zoosymposia/article/view/zoosymposia.12.1.4		NO	NO	NO	NO	NO	Unrelated content
A101	Rapid assessment of the orchid bee fauna (Hymenoptera: Apidae: Euglossini) in the vicinity of an urban Atlantic Forest remnant in São Paulo, Brazil	2018	Brazilian Journal of Biology	SciELO Brasil	https://www.scielo.br/j/bjb/a/88gWRMBBf4YQDjcctP4drzg/?lang=en		NO	NO	NO	NO	NO	Insufficient taxonomic focus
A102	Forest bees are replaced in agricultural and urban landscapes by native species with different phenologies and life_history traits	2018	Global Change Biology	Wiley Online Library	https://onlinelibrary.wiley.com/doi/abs/10.1111/gcb.13921	10.1111/gcb.13921	NO	NO	NO	NO	NO	Not urban
A104	Robust optimization of signal control parameters for unsaturated intersection based on tabu search-artificial bee colony algorithm	2018	IEEE Access	ieeexplore.ieee.org	https://ieeexplore.ieee.org/abstract/document/8375947/		NO	NO	NO	NO	NO	Unrelated content
A105	Area-wide urban traffic control: A Bee Colony Optimization approach	2017	Transportation Research Part C …	Elsevier	https://www.sciencedirect.com/science/article/pii/S0968090X17300463		NO	NO	NO	NO	NO	Unrelated content
A106	Floral abundance, richness, and spatial distribution drive urban garden bee communities	2017	Bulletin of entomological research	Cambridge University Press	https://www.cambridge.org/core/journals/bulletin-of-entomological-research/article/floral-abundance-richness-and-spatial-distribution-drive-urban-garden-bee-communities/A4389AF4AC64B8B04119946044F19043	10.1017/S0007485317000153	YES	YES	YES	YES	NO	Species abundances not openly available
A107	Bumble bee abundance in New York City community gardens: implications for urban agriculture	2017	Urban Horticulture: Ecology …	books.google.com	https://books.google.com/books?hl=en&lr=&id=5s9BDgAAQBAJ&oi=fnd&pg=PA193&dq=%22wildbees%22%7C%22wild+bee%22%7C%22bee%22+%22urban%22%7C%22city%22%7C%22cities%22&ots=Aer8w4jOHj&sig=QwZG8vgnJyghT7oi0l2ZCjYJ12c		NO	NO	NO	NO	NO	Insufficient taxonomic focus
A108	Big city Bombus: using natural history and land-use history to find significant environmental drivers in bumble-bee declines in urban development	2017	Royal Society open …	royalsocietypublishing.org	https://royalsocietypublishing.org/doi/abs/10.1098/rsos.170156	10.1098/rsos.170156	NO	NO	NO	NO	NO	Insufficient taxonomic focus
A109	Vegetation management and host density influence bee–parasite interactions in urban gardens	2017	Environmental …	academic.oup.com	https://academic.oup.com/ee/article-abstract/46/6/1313/4561638		NO	NO	NO	NO	NO	Unrelated content
A11	Next Generation Sequencing of Bee Gut Microbiota in Urban and Rural Environments	2023	Diversity	mdpi.com	https://www.mdpi.com/1424-2818/15/9/1016		NO	NO	NO	NO	NO	Unrelated content
A110	The magpie and the bee: Jane Jacobs's magnificent obsession	2017	Reconsidering Jane Jacobs	taylorfrancis.com	https://www.taylorfrancis.com/chapters/edit/10.4324/9781351179775-4/magpie-bee-jane-jacobs-magnificent-obsession-richard-harris	10.4324/9781351179775-4	NO	NO	NO	NO	NO	Unrelated content
A111	High mitochondrial DNA diversity and lack of population structure in a solitary cavity-nesting bee in an urban landscape	2017	Biological Journal of …	academic.oup.com	https://academic.oup.com/biolinnean/article-abstract/121/3/564/3096089		NO	NO	NO	NO	NO	Unrelated content
A112	Bee life in the city: an analysis of the pollen provisions of Centris (Centris) flavifrons (Centridini) in an urban area	2017	Sociobiology	ojs3.uefs.br	http://ojs3.uefs.br/index.php/sociobiology/article/view/1277		NO	NO	NO	NO	NO	Unrelated content
A113	Taxonomic and functional trait diversity of wild bees in different urban settings	2017	PeerJ	Peerj	https://peerj.com/articles/3051/	https://doi.org/10.7717/peerj.3051	YES	YES	YES	YES	YES
A114	Patterns of pollinator turnover and increasing diversity associated with urban habitats	2017	Urban Ecosystems	Springer	https://link.springer.com/article/10.1007/s11252-017-0688-8	10.1007/s11252-017-0688-8	YES	YES	NO	NO	NO	Data not openly available
A117	Bee visitors of Centaurea solstitialis L. (Asteraceae) in an urban environment in northwestern Turkey	2017	Arthropod-Plant …	Springer	https://link.springer.com/article/10.1007/s11829-017-9526-4	10.1007/s11829-017-9526-4	NO	NO	NO	NO	NO	Insufficient taxonomic focus
A118	Quantifying exposure of wild bumblebees to mixtures of agrochemicals in agricultural and urban landscapes	2017	Environmental pollution	Elsevier	https://www.sciencedirect.com/science/article/pii/S0269749116321479		NO	NO	NO	NO	NO	Insufficient taxonomic focus
A119	Nutritional composition of honey bee food stores vary with floral composition	2017	Oecologia	Springer	https://link.springer.com/article/10.1007/s00442-017-3968-3	10.1007/s00442-017-3968-3	NO	NO	NO	NO	NO	Unrelated content
A12	Bee–plant interaction and community response along an urbanization gradient	2023	Journal of Urban Ecology	Oxfort University Press	https://academic.oup.com/jue/article-abstract/9/1/juad006/7180953	https://doi.org/10.1093/jue/juad006	YES	YES	YES	YES	YES
A120	Physiological thermal limits predict differential responses of bees to urban heat-island effects	2017	Biology …	royalsocietypublishing.org	https://royalsocietypublishing.org/doi/abs/10.1098/rsbl.2017.0125	10.1098/rsbl.2017.0125	NO	NO	NO	NO	NO	Unrelated content
A121	Predictability of bee community composition after floral removals differs by floral trait group	2017	Biology Letters	royalsocietypublishing.org	https://royalsocietypublishing.org/doi/abs/10.1098/rsbl.2017.0515	10.1098/rsbl.2017.0515	NO	NO	NO	NO	NO	no community data
A122	Wild Bee Community Assemblages Across Agricultural Landscapes1	2017	Journal of Agricultural and Urban Entomology	BioOne	https://bioone.org/journals/Journal-of-Agricultural-and-Urban-Entomology/volume-33/issue-1/1523-5475-33.1.77/Wild-Bee-Community-Assemblages-Across-Agricultural-Landscapes1/10.3954/1523-5475-33.1.77.short	10.3954/1523-5475-33.1.77.short	NO	NO	NO	NO	NO	honeybees excluded
A123	Effect of floral diversity and urbanization on bee species community composition in Phoenix, Arizona	2017	Journal of the Arizona-Nevada Academy of …	BioOne	https://bioone.org/journals/Journal-of-the-Arizona-Nevada-Academy-of-Science/volume-47/issue-1/036.047.0102/Effect-of-Floral-Diversity-and-Urbanization-on-Bee-Species-Community/10.2181/036.047.0102.short	10.2181/036.047.0102.short	YES	NO	NO	NO	NO	honeybees excluded
A124	The structure of flower visitor networks in relation to pollination across an agricultural to urban gradient	2017	Functional …	Wiley Online Library	https://besjournals.onlinelibrary.wiley.com/doi/abs/10.1111/1365-2435.12803	10.1111/1365-2435.12803	NO	NO	NO	NO	NO	Urban and rural not distinguishable
A125	Landscape and local correlates of bee abundance and species richness in urban gardens	2016	Environmental …	Oxfort University Press	https://academic.oup.com/ee/article-abstract/45/3/592/2962259	https://doi.org/10.1093/ee/nvw025	YES	YES	YES	YES	NO	Species abundances not openly available
A126	Temporal dynamics influenced by global change: bee community phenology in urban, agricultural, and natural landscapes	2016	Global change …	Wiley Online Library	https://onlinelibrary.wiley.com/doi/abs/10.1111/gcb.13141	10.1111/gcb.13141	NO	NO	NO	NO	NO	Data not openly available
A127	Urban gardens promote bee foraging over natural habitats and plantations	2016	Ecology and …	Wiley Online Library	https://onlinelibrary.wiley.com/doi/abs/10.1002/ece3.1941	10.1002/ece3.1941	NO	NO	NO	NO	NO	Unrelated content
A128	Wild bees in the city: reimagining urban spaces for native bee health	2016	Consilience	JSTOR	https://www.jstor.org/stable/26188777		NO	NO	NO	NO	NO	honeybees excluded
A129	Urban growth modeling using cellular automata with multi-temporal remote sensing images calibrated by the artificial bee colony optimization algorithm	2016	Sensors	mdpi.com	https://www.mdpi.com/1424-8220/16/12/2122		NO	NO	NO	NO	NO	Unrelated content
A13	Vegetation complexity and nesting resource availability predict bee diversity and functional traits in community gardens	2023	Ecological …	Wiley	https://esajournals.onlinelibrary.wiley.com/doi/abs/10.1002/eap.2759	https://doi.org/10.1002/eap.2759	YES	YES	YES	YES	YES
A130	The contribution of human foods to honey bee diets in a mid-sized metropolis	2016	Journal of Urban …	academic.oup.com	https://academic.oup.com/jue/article-abstract/2/1/juw001/2624133		NO	NO	NO	NO	NO	Unrelated content
A131	The proportion of impervious surfaces at the landscape scale structures wild bee assemblages in a densely populated region	2016	Ecology and …	Wiley Online Library	https://onlinelibrary.wiley.com/doi/abs/10.1002/ece3.2374	10.1002/ece3.2374	YES	NO	YES	NO	NO	honeybees excluded
A132	Bee fauna and floral abundance within lawn-dominated suburban yards in Springfield, MA	2016	Annals of the Entomological Society of …	academic.oup.com	https://academic.oup.com/aesa/article-abstract/109/5/713/2195339		YES	NO	NO	NO	NO	honeybees excluded
A133	Widespread contamination of wildflower and bee-collected pollen with complex mixtures of neonicotinoids and fungicides commonly applied to crops	2016	Environment …	Elsevier	https://www.sciencedirect.com/science/article/pii/S0160412015301161		NO	NO	NO	NO	NO	Unrelated content
A134	Wild bees as pollinators of city trees	2016	Insect Conservation and …	Wiley Online Library	https://resjournals.onlinelibrary.wiley.com/doi/abs/10.1111/icad.12145	10.1111/icad.12145	NO	NO	NO	NO	NO	visitation
A135	Use of human-made nesting structures by wild bees in an urban environment	2016	Journal of insect …	Springer	https://link.springer.com/article/10.1007/s10841-016-9857-y	10.1007/s10841-016-9857-y	NO	NO	NO	NO	NO	Unrelated content
A136	Collateral effects of beekeeping: Impacts on pollen-nectar resources and wild bee communities	2016	Basic and applied ecology	Elsevier	https://www.sciencedirect.com/science/article/pii/S1439179115001504		NO	NO	NO	NO	NO	Unrelated content
A137	Bee inspired novel optimization algorithm and mathematical model for effective and efficient route planning in railway system	2016	PloS one	journals.plos.org	https://journals.plos.org/plosone/article?id=10.1371/journal.pone.0166064		NO	NO	NO	NO	NO	Unrelated content
A138	Cost and risk aggregation in multi-objective route planning for hazardous materials transportation—A neuro-fuzzy and artificial bee colony approach	2016	Expert Systems with …	Elsevier	https://www.sciencedirect.com/science/article/pii/S0957417416304183		NO	NO	NO	NO	NO	Unrelated content
A139	Bumble bee species exhibit divergent responses to urbanisation in a S outhern C alifornia landscape	2016	Ecological …	Wiley Online Library	https://resjournals.onlinelibrary.wiley.com/doi/abs/10.1111/een.12343	10.1111/een.12343	NO	NO	NO	NO	NO	Insufficient taxonomic focus
A14	Physiochemical parameters of Apis cerana indica honey as an indicator of bee nutritional status in an anthropogenically managed urban habitat	2023	International Journal of Tropical Insect Science	Springer	https://link.springer.com/article/10.1007/s42690-022-00910-7	10.1007/s42690-022-00910-7	NO	NO	NO	NO	NO	Unrelated content
??????
A141	The bee fauna of large parks in downtown Paris, France	2015	Annales de la Société …	Taylor &Francis	https://www.tandfonline.com/doi/abs/10.1080/00379271.2016.1146632	10.1080/00379271.2016.1146632	YES	NO	NO	NO	NO	honeybees excluded
A142	Honey bee success predicted by landscape composition in Ohio, USA	2015	PeerJ	peerj.com	https://peerj.com/articles/838/		NO	NO	NO	NO	NO	Unrelated content
A143	Environmental effects on superoxide dismutase and catalase activity and expression in honey bee	2015	Archives of insect …	Wiley Online Library	https://onlinelibrary.wiley.com/doi/abs/10.1002/arch.21253	10.1002/arch.21253	NO	NO	NO	NO	NO	Unrelated content
A144	Ornamental bee plants as foraging resources for urban bees in Southern Brazil	2015	Agricultural …	scirp.org	https://www.scirp.org/html/10-3000989_54891.htm		NO	NO	NO	NO	NO	plant focus
A145	An investigation into bee assemblage change along an urban-rural gradient	2015		etheses.bham.ac.uk	https://etheses.bham.ac.uk/id/eprint/5823/		NO	NO	NO	NO	NO	Unrelated content
A146	Adolescents' exposure to tobacco and alcohol content in YouTube music videos	2015	…	Wiley Online Library	https://onlinelibrary.wiley.com/doi/abs/10.1111/add.12835	10.1111/add.12835	NO	NO	NO	NO	NO	Unrelated content
A147	Bee hotels' as tools for native pollinator conservation: a premature verdict?	2015	PloS one	journals.plos.org	https://journals.plos.org/plosone/article?id=10.1371/journal.pone.0122126		NO	NO	NO	NO	NO	Unrelated content
A148	Causes of variation in wild bee responses to anthropogenic drivers	2015	Current Opinion in Insect Science	Elsevier	https://www.sciencedirect.com/science/article/pii/S2214574515000826		NO	NO	NO	NO	NO	Unrelated content
A149	Honey bee dance decoding and pollen-load analysis show limited foraging on spring-flowering oilseed rape, a potential source of neonicotinoid …	2015	Agriculture, Ecosystems …	Elsevier	https://www.sciencedirect.com/science/article/pii/S0167880914005532		NO	NO	NO	NO	NO	Unrelated content
A15	Urban development reduces bee abundance and diversity	2023	Urban Ecosystems	Springer	https://link.springer.com/article/10.1007/s11252-023-01393-1	10.1007/s11252-023-01393-1	YES	NO	YES	NO	NO	honeybees excluded
A150	An improved artificial bee colony algorithm for optimal land-use allocation	2015	International Journal of …	Taylor &Francis	https://www.tandfonline.com/doi/abs/10.1080/13658816.2015.1012512	10.1080/13658816.2015.1012512	NO	NO	NO	NO	NO	Unrelated content
A151	Pharmacological synergism of bee venom and melittin with antibiotics and plant secondary metabolites against multi-drug resistant microbial pathogens	2015	Phytomedicine	Elsevier	https://www.sciencedirect.com/science/article/pii/S0944711314004036		NO	NO	NO	NO	NO	Unrelated content
A152	Correlations between land covers and honey bee colony losses in a country with industrialized and rural regions	2015	Science of the Total …	Elsevier	https://www.sciencedirect.com/science/article/pii/S0048969715301893		NO	NO	NO	NO	NO	Unrelated content
A153	Pollination service to urban agriculture in San Francisco, CA	2015	Urban Ecosystems	Springer	https://link.springer.com/article/10.1007/s11252-015-0435-y	10.1007/s11252-015-0435-y	NO	NO	NO	NO	NO	Unrelated content
A154	Prairie restorations and bees: The potential ability of seed mixes to foster native bee communities	2015	Basic and Applied Ecology	Elsevier	https://www.sciencedirect.com/science/article/pii/S1439179114001492		NO	NO	NO	NO	NO	Unrelated content
A155	Eating locally: dance decoding demonstrates that urban honey bees in Brighton, UK, forage mainly in the surrounding urban area	2015	Urban Ecosystems	Springer	https://link.springer.com/article/10.1007/s11252-014-0403-y	10.1007/s11252-014-0403-y	NO	NO	NO	NO	NO	Unrelated content
A156	Are urban areas suitable for thermophilic and xerothermic bee species (Hymenoptera: Apoidea: Apiformes)?	2014	Apidologie	Springer	https://link.springer.com/article/10.1007/s13592-013-0232-7	10.1007/s13592-013-0232-7	NO	NO	NO	NO	NO	Same data as A158
A157	Routes of acquisition of the gut microbiota of the honey bee Apis mellifera	2014	Applied and …	Am Soc Microbiol	https://journals.asm.org/doi/abs/10.1128/aem.01861-14	10.1128/aem.01861-14	NO	NO	NO	NO	NO	Unrelated content
A158	A comparison of social bee–plant networks between two urban areas	2014	Neotropical entomology	Springer	https://link.springer.com/article/10.1007/s13744-014-0227-8	10.1007/s13744-014-0227-8	NO	NO	NO	NO	NO	VISITATION
A159	Decreasing abundance, increasing diversity and changing structure of the wild bee community (Hymenoptera: Anthophila) along an urbanization gradient	2014	PloS one	journals.plos.org	https://journals.plos.org/plosone/article?id=10.1371/journal.pone.0104679		YES	NO	NO	NO	NO	honeybees excluded
A16	Integrative population genetics and metagenomics reveals urbanization increases pathogen loads and decreases connectivity in a wild bee	2023	Global Change …	Wiley Online Library	https://onlinelibrary.wiley.com/doi/abs/10.1111/gcb.16757	10.1111/gcb.16757	NO	NO	NO	NO	NO	Unrelated content
A160	Floral resources, body size, and surrounding landscape influence bee community assemblages in oak_savannah fragments	2014	Ecological Entomology	Wiley Online Library	https://resjournals.onlinelibrary.wiley.com/doi/abs/10.1111/een.12070	10.1111/een.12070	NO	NO	NO	NO	NO	Not urban
A161	Native plants are the bee's knees: local and landscape predictors of bee richness and abundance in backyard gardens	2014	Urban Ecosystems	Springer	https://link.springer.com/article/10.1007/s11252-014-0349-0	10.1007/s11252-014-0349-0	YES	YES	YES	YES	YES
A162	A new technique based on Artificial Bee Colony Algorithm for optimal sizing of stand-alone photovoltaic system	2014	Journal of advanced research	Elsevier	https://www.sciencedirect.com/science/article/pii/S2090123213000891		NO	NO	NO	NO	NO	Unrelated content
A163	Effects of suburbanization on forest bee communities	2014	Environmental …	academic.oup.com	https://academic.oup.com/ee/article-abstract/43/2/253/526089	https://doi.org/10.1603/EN13078	NO	NO	NO	NO	NO	Not urban
A164	Humans, bees, and pollination services in the city: the case of Chicago, IL (USA)	2014	Biodiversity and …	Springer	https://link.springer.com/article/10.1007/s10531-014-0752-0	10.1007/s10531-014-0752-0	YES	YES	YES	YES	YES
A165	Bee inspired zonal vehicle routing algorithm in urban traffic	2014	… Indonesian Journal of Electrical …	journal.esperg.com	http://journal.esperg.com/index.php/tijee/article/view/3801		NO	NO	NO	NO	NO	Unrelated content
A166	Honey Bee Ecology from an Urban Landscape Perspective: The Spatial Ecology of Feral Honey Bees	2014	In Silico Bees	taylorfrancis.com	https://www.taylorfrancis.com/chapters/oa-edit/10.1201/b16453-6/honey-bee-ecology-urban-landscape-perspective-kristen-baum-maria-tchakerian-andrew-birt-robert-coulson	10.1201/b16453-6	NO	NO	NO	NO	NO	Unrelated content
A168	Pollen specialization by solitary bees in an urban landscape	2014	Urban Ecosystems	Springer	https://link.springer.com/article/10.1007/s11252-013-0321-4	10.1007/s11252-013-0321-4	NO	NO	NO	NO	NO	Unrelated content
A169	Buzz: Urban beekeeping and the power of the bee	2013		books.google.com	https://books.google.com/books?hl=en&lr=&id=SVCoAAAAQBAJ&oi=fnd&pg=PP1&dq=%22wildbees%22%7C%22wild+bee%22%7C%22bee%22+%22urban%22%7C%22city%22%7C%22cities%22&ots=NzCMTDrQJV&sig=4uK6KzW0x2qOu7_90de-Xgu0jew		NO	NO	NO	NO	NO	Unrelated content
A17	Time optimization of urban arterial coordinated control based on multidimensional neighbourhood artificial bee colony algorithm	2023	Transportation Planning and …	Taylor &Francis	https://www.tandfonline.com/doi/abs/10.1080/03081060.2023.2246959	10.1080/03081060.2023.2246959	NO	NO	NO	NO	NO	Unrelated content
A170	Urban land use limits regional bumble bee gene flow	2013	Molecular ecology	Wiley Online Library	https://onlinelibrary.wiley.com/doi/abs/10.1111/mec.12275	10.1111/mec.12275	NO	NO	NO	NO	NO	Unrelated content
A171	To bee or not to bee: Whether 'tis nobler to revere or to revile those six-legged creatures during one's leisure	2013	Leisure Studies	Taylor &Francis	https://www.tandfonline.com/doi/abs/10.1080/02614367.2011.626064	10.1080/02614367.2011.626064	NO	NO	NO	NO	NO	Unrelated content
A172	An intelligent method to discover transition rules for cellular automata using bee colony optimisation	2013	International Journal of …	Taylor &Francis	https://www.tandfonline.com/doi/abs/10.1080/13658816.2013.823498	10.1080/13658816.2013.823498	NO	NO	NO	NO	NO	Unrelated content
A173	Changes in wild bee fauna of a grassland in Brazil reveal negative effects associated with growing urbanization during the last 40 years	2013	Zoologia (Curitiba)	SciELO Brasil	https://www.scielo.br/j/zool/a/Kcz67jcLBcvHfHDRyGKYGFp/?lang=en&format=html		YES	YES	YES	NO	NO	Not urban
A174	Nesting attributes of dwarf bee, Apis florea F. under urban ecosystem of Manasagangotri campus, Mysore, India	2013	European Journal of …	eprints.uni-mysore.ac.in	http://eprints.uni-mysore.ac.in/9416/		NO	NO	NO	NO	NO	Unrelated content
A175	Evaluation of morphological characteristics of honey bee Apis mellifera meda (Hymenoptera: Apidae) in Mazandaran (North of Iran)	2013	Technical Journal of Engineering and …	researchgate.net	https://www.researchgate.net/profile/Alinaghi-Mirmoayedi/publication/252931608_Evaluation_of_morphological_characteristics_of_honey_bee_Apis_mellifera_meda_Hymenoptera_Apidae_in_Mazandaran_North_of_Iran/links/02e7e51f58bdb5f772000000/Evaluation-of-morphological-characteristics-of-honey-bee-Apis-mellifera-meda-Hymenoptera-Apidae-in-Mazandaran-North-of-Iran.pdf		NO	NO	NO	NO	NO	Unrelated content
A176	First isolation of Kashmir bee virus (KBV) in Italy	2013	Journal of Apicultural …	Taylor &Francis	https://www.tandfonline.com/doi/pdf/10.3896/IBRA.1.52.2.08	10.3896/IBRA.1.52.2.08	NO	NO	NO	NO	NO	Unrelated content
A177	Economic gain, stability of pollination and bee diversity decrease from southern to northern Europe	2013	Basic and Applied …	Elsevier	https://www.sciencedirect.com/science/article/pii/S1439179113000911		NO	NO	NO	NO	NO	Unrelated content
A178	A successful habitat reconstruction effort, the short history of the European Bee-eater (Merops apiaster) colony at Albertirsa (Hungary)	2013	Ornis Hungarica	researchgate.net	https://www.researchgate.net/profile/Zoltan-Vas/publication/269479142_A_successful_habitat_reconstruction_effort_the_short_history_of_the_European_Bee-eater_Merops_apiaster_colony_at_Albertirsa_Hungary/links/5617805508ae839f3c7deba7/A-successful-habitat-reconstruction-effort-the-short-history-of-the-European-Bee-eater-Merops-apiaster-colony-at-Albertirsa-Hungary.pdf?origin=journalDetail&_tp=eyJwY…		NO	NO	NO	NO	NO	Unrelated content
A179	Resource diversity and landscape-level homogeneity drive native bee foraging	2013	Proceedings of the National Academy of …	National Acad Sciences	https://www.pnas.org/doi/abs/10.1073/pnas.1208682110	10.1073/pnas.1208682110	NO	NO	NO	NO	NO	honeybees excluded
A18	Canopy sampling reveals hidden potential value of woodland trees for wild bee assemblages	2023	Insect Conservation and Diversity	Wiley Online Library	https://resjournals.onlinelibrary.wiley.com/doi/abs/10.1111/icad.12606	10.1111/icad.12606	NO	NO	NO	NO	NO	Unrelated content
A180	Transit network design by bee colony optimization	2013	Expert Systems with Applications	Elsevier	https://www.sciencedirect.com/science/article/pii/S0957417413002881		NO	NO	NO	NO	NO	Unrelated content
A181	Combinatorial Optimization Using Artificial Bee Colony Algorithm and Particle Swarm Optimization Supported Genetic Algorithm	2013	Kafkas University Journal of …	papers.ssrn.com	https://papers.ssrn.com/sol3/papers.cfm?abstract_id=2382482		NO	NO	NO	NO	NO	Unrelated content
A182	Chronic obstructive pulmonary disease in sub-Saharan Africa: a systematic review	2013	… of Tuberculosis and …	ingentaconnect.com	https://www.ingentaconnect.com/content/iuatld/ijtld/2013/00000017/00000005/art00005		NO	NO	NO	NO	NO	Unrelated content
A183	Common factors influence bee foraging in urban and wildland landscapes	2012	Urban Ecosystems	Springer	https://link.springer.com/article/10.1007/s11252-011-0211-6	10.1007/s11252-011-0211-6	NO	NO	NO	NO	NO	Unrelated content
A184	Pollinating animals in the urban environment	2012	Urban Ecosystems	Springer	https://link.springer.com/article/10.1007/s11252-011-0202-7	10.1007/s11252-011-0202-7	YES	YES	YES	YES	NO
A185	Wild bees along an urban gradient: winners and losers	2012	Journal of Insect Conservation	Springer	https://link.springer.com/article/10.1007/s10841-011-9419-2	10.1007/s10841-011-9419-2	YES	YES	YES	YES	YES
A186	Changing bee and hoverfly pollinator assemblages along an urban-rural gradient	2011	PloS one	PLOS	https://journals.plos.org/plosone/article?id=10.1371/journal.pone.0023459	https://doi.org/10.1371/journal.pone.0023459	YES	YES	NO	YES	NO	Species abundances not openly available
A187	Microsite conditions dominate habitat selection of the red mason bee (Osmia bicornis, Hymenoptera: Megachilidae) in an urban environment: A case study …	2011	Landscape and Urban …	Elsevier	https://www.sciencedirect.com/science/article/pii/S016920461100209X		NO	NO	NO	NO	NO	Unrelated content
A188	A comparison of bee communities of Chicago green roofs, parks and prairies	2011	Landscape and Urban …	Elsevier	https://www.sciencedirect.com/science/article/pii/S0169204611002350	https://doi.org/10.1016/j.landurbplan.2011.07.004	YES	YES	YES	YES	NO	Species abundances not openly available
A189	A combinatorial artificial bee colony algorithm for traveling salesman problem	2011	2011 International Symposium on …	ieeexplore.ieee.org	https://ieeexplore.ieee.org/abstract/document/5946125/		NO	NO	NO	NO	NO	Unrelated content
A19	Concentration of essential and non-essential elements and carcinogenic/non-carcinogenic health risk assessment of commercial bee pollens from Turkey	2023	Journal of Trace Elements in …	Elsevier	https://www.sciencedirect.com/science/article/pii/S0946672X22001845		NO	NO	NO	NO	NO	Unrelated content
A190	QoS swarm bee routing protocol for vehicular ad hoc networks	2011	2011 IEEE international conference on …	ieeexplore.ieee.org	https://ieeexplore.ieee.org/abstract/document/5963424/		NO	NO	NO	NO	NO	Unrelated content
A191	The role of resources and risks in regulating wild bee populations	2011	Annual review of entomology	annualreviews.org	https://www.annualreviews.org/doi/abs/10.1146/annurev-ento-120709-144802	10.1146/annurev-ento-120709-144802	NO	NO	NO	NO	NO	Unrelated content
A192	Gardening in the desert changes bee communities and pollination network characteristics	2011	Basic and Applied Ecology	Elsevier	https://www.sciencedirect.com/science/article/pii/S1439179110001611		NO	NO	NO	NO	NO	Plant focus
A193	Properties of different lactic acid bacteria isolated from Apis mellifera L. bee-gut	2011	Microbiological …	Elsevier	https://www.sciencedirect.com/science/article/pii/S0944501310000042		NO	NO	NO	NO	NO	Unrelated content
A194	Hylaeus punctatus (Hymenoptera: Colletidae), a bee species new to Canada, with notes on other non-native species	2011	Journal of the …	entsocont.ca	http://www.entsocont.ca/uploads/3/0/2/6/30266933/5_jeso_142_sheffield_et_al_29_43.pdf		NO	NO	NO	NO	NO	Unrelated content
A195	Artificial bee colony algorithm for traveling salesman problem	2011	Advanced materials …	Trans Tech Publ	https://www.scientific.net/AMR.314-316.2191		NO	NO	NO	NO	NO	Unrelated content
A196	Determinates of inner city butterfly and bee species richness	2010	Urban ecosystems	Springer	https://link.springer.com/article/10.1007/s11252-010-0122-y	10.1007/s11252-010-0122-y	YES	YES	YES	YES	NO	Species abundances not openly available
A197	Spider, bee, and bird communities in cities are shaped by environmental control and high stochasticity	2010	Ecology	Wiley Online Library	https://esajournals.onlinelibrary.wiley.com/doi/abs/10.1890/09-1810.1	10.1890/09-1810.1	YES	NO	YES	NO	NO	honeybees excluded
A198	Honey bee biodiversity in Western Black Sea and evidence for a new honey bee ecotype in Yı_ılca provinces of Düzce city	2010	Biyoloji Bilimleri Ara_tırma Dergisi	bibad.gen.tr	http://bibad.gen.tr/index.php/bibad/article/download/61/61		NO	NO	NO	NO	NO	Unrelated content
A199	Inorganic contaminants in bee pollen from southeastern Brazil	2010	Journal of Agricultural …	ACS Publications	https://pubs.acs.org/doi/abs/10.1021/jf100433p	10.1021/jf100433p	NO	NO	NO	NO	NO	Unrelated content
A2	Bee visitation to flowers throughout New York City	2023	Landscape and Urban …	Elsevier	https://doi.org/10.1016/j.landurbplan.2023.104689	https://doi.org/10.1016/j.landurbplan.2023.104689	YES	YES	NO	YES	NO	Species abundances not openly available
A20	Plant–bee interactions and resource utilisation in an urban landscape	2022	Urban Ecosystems	Springer	https://link.springer.com/article/10.1007/s11252-022-01290-z	10.1007/s11252-022-01290-z	NO	NO	NO	NO	NO	Unrelated content
A200	Bee colony optimization with local search for traveling salesman problem	2010	International Journal on Artificial …	World Scientific	https://www.worldscientific.com/doi/abs/10.1142/S0218213010000200	10.1142/S0218213010000200	NO	NO	NO	NO	NO	Unrelated content
A201	Ecological and life-history traits predict bee species responses to environmental disturbances	2010	Biological …	Elsevier	https://www.sciencedirect.com/science/article/pii/S0006320710001138		NO	NO	NO	NO	NO	Unrelated content
A202	Low resource availability drives feeding niche partitioning between wild bees and honeybees in a European city	2023	Ecological Indicators	Wiley Online Library	https://esajournals.onlinelibrary.wiley.com/doi/10.1002/eap.2727	https://doi.org/10.1002/eap.2727	YES	YES	YES	YES	YES
A203	High honeybee abundances reduce wild bee abundances on flowers in the city of Munich	2021	Oecologia	Springer	https://doi.org/10.1007/s00442-021-04862-6	https://doi.org/10.1007/s00442-021-04862-6	YES	YES	YES	YES	NO	Species abundances not openly available
A204	Habitat connectivity shapes urban arthropod communities: the key role of green roofs	2014	Ecology	Wiley Online Library	https://esajournals.onlinelibrary.wiley.com/doi/full/10.1890/13-0705.1	https://doi.org/10.1890/13-0705.1	YES	YES	YES	YES	YES
A205	Disentangling urban habitat and matrix effects on wild bee species	2016	PeerJ	Peerj	https://peerj.com/articles/2729/	https://doi.org/10.7717/peerj.2729	YES	YES	YES	YES	NO	Species abundances not openly available
A206	A systems approach reveals urban pollinator hotspots and conservation opportunities	2019	Nature Ecology & Evolution	nature	https://www.nature.com/articles/s41559-018-0769-y	https://doi.org/10.1038/s41559-018-0769-y	YES	YES	YES	YES	NO	Species abundances not openly available
A207	Are cities hotspots for bees? Local and regional diversity patterns lead to different conclusions	2020	Urban ecosystems	Springer	https://link.springer.com/article/10.1007/s11252-020-00972-w	https://doi.org/10.1007/s11252-020-00972-w	YES	YES	YES	YES	NO	Species abundances not openly available
A208	Applying predictive models to study the ecological properties of urban ecosystems: A case study in Zürich, Switzerland	2021	Landscape and Urban …	Elsevier	https://www.sciencedirect.com/science/article/pii/S0169204621001006	https://doi.org/10.1016/j.landurbplan.2021.104137	YES	YES	YES	YES	YES
A209	Effects of urbanisation and management practices on pollinators in tropical Africa	2018	Journal of Applied Ecology	Wiley	https://besjournals.onlinelibrary.wiley.com/doi/full/10.1111/1365-2664.13270	https://doi.org/10.1111/1365-2664.13270	YES	YES	YES	YES	NO	Species abundances not openly available
A21	A large-scale dataset reveals taxonomic and functional specificities of wild bee communities in urban habitats of Western Europe	2022	Scientific Reports	nature.com	https://www.nature.com/articles/s41598-022-21512-w		NO	NO	NO	NO	NO	Data not openly available
A210	Wild bees in urban grasslands: Urbanisation, functional diversity and species traits	2020	Landscape and Urban …	Elsevier	https://www.sciencedirect.com/science/article/pii/S0169204619306693	https://doi.org/10.1016/j.landurbplan.2019.103731	YES	YES	YES	NO	NO	Same data as A205
A211	nteractive effects of urbanization and local habitat characteristics influence bee communities and flower visitation rates	2019	Oecologia	Springer	https://link.springer.com/article/10.1007/s00442-019-04416-x#Sec8	https://doi.org/10.1007/s00442-019-04416-x	YES	NO	YES	NO	NO	Data not openly available
A212	ld bee species abundance and richness across an urban–rural gradient	2018	Journal of Insect Conservation	Springer	https://link.springer.com/article/10.1007/s10841-018-0068-6#Sec2	https://doi.org/10.1007/s10841-018-0068-6	YES	YES	YES	YES	YES
A213	Buzzing on top: Linking wild bee diversity, abundance and traits with green roof qualities.	2018	Urban ecosystems	Springer	https://link.springer.com/article/10.1007/s11252-017-0726-6#Sec6	https://doi.org/10.1007/s11252-017-0726-6	YES	YES	YES	YES	YES
A214	en bee species new to green roofs in the Chicago area.	2014	The Great Lakes Entomologist		https://scholar.valpo.edu/tgle/vol47/iss1/13/	https://doi.org/10.22543/0090-0222.2295	YES	YES	YES	NO	NO	Same data as A196
A215	Wild bees (Hymenoptera: Apoidea) in an urban botanical garden in Buenos Aires, Argentina.	2015	Studies on Neotropical Fauna and Environment	Springer	https://www.tandfonline.com/doi/full/10.1080/01650521.2015.1093764	https://doi.org/10.1080/01650521.2015.1093764	YES	NO	YES	NO	NO	No honeybee abundance
A216	Bees (Hymenoptera: Apoidea) of the Chicago area: diversity and habitat use in an urbanized landscape	2012	The Great Lakes Entomologist				NO	NO	NO	NO	NO	no abundance
A217	Experimental small_scale flower patches increase species density but not abundance of small urban bees.	2018	Journal of Applied Ecology	Wiley	https://besjournals.onlinelibrary.wiley.com/doi/full/10.1111/1365-2664.13085	https://doi.org/10.1111/1365-2664.13085	YES	YES	YES	YES	NO	Species abundances not openly available
A218	Conservation in post_industrial cities: How does vacant land management and landscape configuration influence urban bees	2020	Journal of Applied Ecology	Wiley	https://besjournals.onlinelibrary.wiley.com/doi/10.1111/1365-2664.13773	https://doi.org/10.1111/1365-2664.13773	YES	YES	YES	YES	YES
A219	Five years of citizen science and standardised field surveys in an informal urban green space reveal a threatened Eden for wild bees in Brussels, Belgium.	2021	nsect Conservation and Diversity	Wiley	https://resjournals.onlinelibrary.wiley.com/doi/full/10.1111/icad.12514	https://doi.org/10.1111/icad.12514	NO	NO	NO	NO	NO	Insufficient taxonomic focus
A22	Scale-dependent effects of landscape context on urban bee diversity	2022	Journal of Insect …	Springer	https://link.springer.com/article/10.1007/s10841-022-00402-6	10.1007/s10841-022-00402-6	YES	YES	YES	YES	YES
A220	Wastelands: their attractiveness and importance for preserving the diversity of wild bees in urban areas	2019	Journal of Insect Conservation	Springer	https://link.springer.com/article/10.1007/s10841-019-00148-8#Sec23	https://doi.org/10.1007/s10841-019-00148-8	YES	NO	YES	NO	NO	Unrelated content
A221	Diversity of greenspace design and management impacts pollinator communities in a densely urbanized landscape: the city of Paris, France	2023	Urban ecosystems	Springer	https://doi.org/10.1007/s11252-023-01351-x	https://doi.org/10.1007/s11252-023-01351-x	YES	YES	YES	YES	NO	Species abundances not openly available
A222	Keeping Up with Insect Pollinators in Paris	2022	Insects	MDPI	https://www.mdpi.com/2076-2615/12/7/923	https://doi.org/10.3390/ani12070923	YES	YES	YES	NO	NO	Same data as A221
A23	Multi-Source Time Series Remote Sensing Feature Selection and Urban Forest Extraction Based on Improved Artificial Bee Colony	2022	Remote Sensing	mdpi.com	https://www.mdpi.com/2072-4292/14/19/4859		NO	NO	NO	NO	NO	Unrelated content
A24	Anthropogenic influences on bee foraging	2022	Science	science.org	https://www.science.org/doi/abs/10.1126/science.abn0185	10.1126/science.abn0185	NO	NO	NO	NO	NO	Unrelated content
A25	High resolution prediction maps of solitary bee diversity can guide conservation measures	2022	Landscape and Urban …	Elsevier	https://www.sciencedirect.com/science/article/pii/S0169204621002309		NO	NO	NO	NO	NO	Unrelated content
A26	Ecology based network traffic control: A bee colony optimization approach	2022	… Applications of Artificial …	Elsevier	https://www.sciencedirect.com/science/article/pii/S0952197622003244		NO	NO	NO	NO	NO	Unrelated content
A27	Social reproduction, playful work, and bee-centred beekeeping	2022	Agriculture and Human Values	Springer	https://link.springer.com/article/10.1007/s10460-022-10319-0	10.1007/s10460-022-10319-0	NO	NO	NO	NO	NO	Unrelated content
A28	Wild bee larval food composition in five European cities	2022		Wiley Online Library	https://esajournals.onlinelibrary.wiley.com/doi/abs/10.1002/ecy.3740	10.1002/ecy.3740	NO	NO	NO	NO	NO	Unrelated content
A29	… the Tropical Stingless Bee (Apidae, Meliponini, and Heterotrigona itama) Honey Quality with Hives Distance to the Source of Heavy Metal Pollution in Urban …	2022	Journal of …	hindawi.com	https://www.hindawi.com/journals/jt/2022/4478082/		NO	NO	NO	NO	NO	Insufficient taxonomic focus
A3	Decline in wild bee species richness associated with honey bee (Apis mellifera L.) abundance in an urban ecosystem	2023	PeerJ	Peerj	https://peerj.com/articles/14699/	https://doi.org/10.7717/peerj.14699	YES	YES	YES	YES	YES
A30	Is the flight and foraging activity of small-size stingless bee affected by the urban heat island? The case of Plebeia catamarcensis (Meliponini) in Cordoba city …	2022	Journal of Apicultural …	Taylor &Francis	https://www.tandfonline.com/doi/abs/10.1080/00218839.2022.2110431	10.1080/00218839.2022.2110431	NO	NO	NO	NO	NO	Unrelated content
A31	Ornamental roses for conservation of leafcutter bee pollinators	2022	Scientific Reports	nature.com	https://www.nature.com/articles/s41598-022-23041-y		NO	NO	NO	NO	NO	plant focus
A32	Bee functional groups respond to vegetation cover and landscape diversity in a Brazilian metropolis	2022	Landscape Ecology	Springer	https://link.springer.com/article/10.1007/s10980-022-01430-y	10.1007/s10980-022-01430-y	YES	NO	YES	NO	NO	Insufficient taxonomic resolution
A33	Statistical evidence that honeybees competitively reduced wild bee abundance in the Munich Botanic Garden in 2020 compared to 2019	2022	Oecologia	Springer	https://link.springer.com/article/10.1007/s00442-022-05113-y	10.1007/s00442-022-05113-y	NO	NO	NO	NO	NO	Same data as
A36	Stingless bee resources during reforestation of the Atlantic domain of Rio De Janeiro city, Brazil	2022	Journal of Apicultural Research	Taylor &Francis	https://www.tandfonline.com/doi/abs/10.1080/00218839.2022.2028386	10.1080/00218839.2022.2028386	NO	NO	NO	NO	NO	Insufficient taxonomic focus
A37	The bees of Singapore (Hymenoptera: Apoidea: Anthophila): First comprehensive country checklist and conservation assessment for a Southeast Asian bee …	2022	Raffles Bulletin of …	lkcnhm.nus.edu.sg	https://lkcnhm.nus.edu.sg/wp-content/uploads/sites/10/2022/01/RBZ-2022-0004.pdf		NO	NO	NO	NO	NO	Insufficient taxonomic resolution
A38	Interactions between the introduced European honey bee and native bees in urban areas varies by year, habitat type and native bee guild	2021	Biological Journal of the …	Oxfort University Press	https://academic.oup.com/biolinnean/article-abstract/133/3/725/6211042	10.1093/biolinnean/blab024	YES	YES	YES	NO	NO	Data included in another study
A39	The importance of wild bee communities as urban pollinators and the influence of honeybee hive density	2021	Journal of Pollination …	pollinationecology.org	https://www.pollinationecology.org/index.php/jpe/article/view/641		NO	NO	NO	NO	NO	honeybees excluded
A4	BYO Bees: Managing wild bee biodiversity in urban greenspaces	2023	Plos one	PLOS	https://journals.plos.org/plosone/article?id=10.1371/journal.pone.0281468	https://doi.org/10.1371/journal.pone.0281468	YES	YES	YES	YES	YES
A40	Body Size Variation in a Social Sweat Bee, Halictus ligatus (Halictidae, Apoidea), across Urban Environments	2021	Insects	mdpi.com	https://www.mdpi.com/2075-4450/12/12/1086		NO	NO	NO	NO	NO	Unrelated content
A41	What's in a name? Challenging the commodification of pollination through the diverse economies of'Bee Cities'	2021	Journal of …	journals.librarypublishing.arizona …	https://journals.librarypublishing.arizona.edu/jpe/article/2307/galley/2503/download/		NO	NO	NO	NO	NO	Unrelated content
A42	Smart Bee Houses: Designing to Support Urban Pollination	2021	Proceedings of the Eight International Conference on …	dl.acm.org	https://dl.acm.org/doi/abs/10.1145/3493842.3493894	10.1145/3493842.3493894	NO	NO	NO	NO	NO	Unrelated content
A43	Opposing pressures of climate and land_use change on a native bee	2021	Global Change Biology	Wiley Online Library	https://onlinelibrary.wiley.com/doi/abs/10.1111/gcb.15468	10.1111/gcb.15468	NO	NO	NO	NO	NO	Unrelated content
A44	How protection of honey bees can help and hinder bee conservation	2021	Current Opinion in Insect Science	Elsevier	https://www.sciencedirect.com/science/article/pii/S2214574521000584		NO	NO	NO	NO	NO	Unrelated content
A45	Levels of polychlorinated biphenyls (PCBs) in honeybees and bee products and their evaluation with ambient air concentrations	2021	Atmospheric Environment	Elsevier	https://www.sciencedirect.com/science/article/pii/S1352231020306373		NO	NO	NO	NO	NO	Unrelated content
A46	Nesting, sex ratio and natural enemies of the giant resin bee in relation to native species in Europe	2021	Insects	mdpi.com	https://www.mdpi.com/2075-4450/12/6/545		NO	NO	NO	NO	NO	Unrelated content
A47	Potential of stingless bee farm for agriculturally based urban community development in Bandung, West Java	2021	E3S Web of Conferences	e3s-conferences.org	https://www.e3s-conferences.org/articles/e3sconf/abs/2021/82/e3sconf_icadai21_02048/e3sconf_icadai21_02048.html		NO	NO	NO	NO	NO	Insufficient taxonomic focus
A48	CSI pollen: diversity of honey bee collected pollen studied by citizen scientists	2021	Insects	mdpi.com	https://www.mdpi.com/2075-4450/12/11/987		NO	NO	NO	NO	NO	no community data
A49	Nesting behavior of the oil-collecting bee Epicharis (Triepicharis) analis Lepeletier (Hymenoptera: Apidae) in an urban area of Rio de Janeiro, RJ, Brazil	2021	Journal of Apicultural Research	Taylor &Francis	https://www.tandfonline.com/doi/abs/10.1080/00218839.2020.1820150	10.1080/00218839.2020.1820150	NO	NO	NO	NO	NO	no community data
A5	Urban landscapes affect wild bee maternal investment and body size	2023	Urban …	Springer	https://link.springer.com/article/10.1007/s11252-023-01378-0	10.1007/s11252-023-01378-0	NO	NO	NO	NO	NO	no community data
A50	Memes, brands and the politics of post-terror togetherness: following the Manchester bee after the 2017 Manchester Arena bombing	2021	Information, Communication &Society	Taylor &Francis	https://www.tandfonline.com/doi/abs/10.1080/1369118X.2021.1942957	10.1080/1369118X.2021.1942957	NO	NO	NO	NO	NO	Unrelated content
A51	Wild bee functional diversity and plant associations in native and conventional plant nurseries	2021	Ecological Entomology	Wiley Online Library	https://resjournals.onlinelibrary.wiley.com/doi/abs/10.1111/een.13074	10.1111/een.13074	NO	NO	NO	NO	NO	honeybees excluded
A52	The importance of forests in bumble bee biology and conservation	2021	Bioscience	academic.oup.com	https://academic.oup.com/bioscience/article-abstract/71/12/1234/6427255		NO	NO	NO	NO	NO	Insufficient taxonomic focus
A53	Understanding honey bee forage requirements and the impacts of urban hives on wild bees	2021		yorkspace.library.yorku.ca	https://yorkspace.library.yorku.ca/xmlui/handle/10315/38436		NO	NO	NO	NO	NO	Insufficient taxonomic focus
A54	Bee hotels host a high abundance of exotic bees in an urban context	2020	Acta Oecologica	Elsevier	https://www.sciencedirect.com/science/article/pii/S1146609X20300485		NO	NO	NO	NO	NO	no community data
A55	A “plan bee” for cities: Pollinator diversity and plant-pollinator interactions in urban green spaces	2020	PLoS One	journals.plos.org	https://journals.plos.org/plosone/article?id=10.1371/journal.pone.0235492		NO	NO	NO	NO	NO	Data not openly available
A56	Urban fragmentation leads to lower floral diversity, with knock-on impacts on bee biodiversity	2020	Scientific Reports	Springer	https://www.nature.com/articles/s41598-020-78736-x	https://doi.org/10.1038/s41598-020-78736-x	YES	YES	YES	YES	NO	Species abundances not openly available
A57	Bee community response to local and landscape factors along an urban-rural gradient	2020	Urban Ecosystems	Springer	https://link.springer.com/article/10.1007/s11252-020-00956-w	10.1007/s11252-020-00956-w	YES	YES	YES	YES	YES
A58	Bee species decrease and increase between the 1990s and 2018 in large urban protected sites	2020	Journal of Insect Conservation	Springer	https://link.springer.com/article/10.1007/s10841-020-00238-y	10.1007/s10841-020-00238-y	NO	NO	NO	NO	NO	no abundance
A59	Domestic gardens mitigate risk of exposure of pollinators to pesticides—An urban-rural case study using a Red Mason Bee species for biomonitoring	2020	Sustainability	mdpi.com	https://www.mdpi.com/2071-1050/12/22/9427		NO	NO	NO	NO	NO	Unrelated content
A6	Local and landscape factors influence plant-pollinator networks and bee foraging behavior across an urban corridor	2023	Land	mdpi.com	https://www.mdpi.com/2073-445X/12/2/362		YES	NO	YES	NO	NO	honeybees excluded
A61	Effect of environmental heavy metals on the expression of detoxification-related genes in honey bee Apis mellifera	2020	Apidologie	Springer	https://link.springer.com/article/10.1007/s13592-020-00751-8	10.1007/s13592-020-00751-8	NO	NO	NO	NO	NO	Unrelated content
A62	Characterizing the floral resources of a North American metropolis using a honey bee foraging assay	2020	Ecosphere	Wiley Online Library	https://esajournals.onlinelibrary.wiley.com/doi/abs/10.1002/ecs2.3102	10.1002/ecs2.3102	NO	NO	NO	NO	NO	Unrelated content
A64	Partitioning of bee diversity at a small spatial scale in an urban arboretum	2020	Southeastern …	BioOne	https://bioone.org/journals/Southeastern-Naturalist/volume-19/issue-1/058.019.0103/Partitioning-of-Bee-Diversity-at-a-Small-Spatial-Scale-in/10.1656/058.019.0103.short	10.1656/058.019.0103.short	NO	NO	NO	NO	NO	Paper not available
A65	Effects of diseases and pests on honey bee (Apis mellifera) in different parts in Baghdad city, Iraq	2020	Plant Archives	plantarchives.org	http://www.plantarchives.org/SPECIAL%20ISSUE%2020-1/44__220-223_.pdf		NO	NO	NO	NO	NO	Unrelated content
A66	Environment Shapes the Microbiome of the Blue Orchard Bee, Osmia lignaria RRH: Environmental Drivers of Bee Microbiome	2020	Microbial ecology	Springer	https://link.springer.com/article/10.1007/s00248-020-01549-y	10.1007/s00248-020-01549-y	NO	NO	NO	NO	NO	Unrelated content
A67	Influence of nesting characteristics on health of wild bee communities	2020	Annual Review of Entomology	annualreviews.org	https://www.annualreviews.org/doi/abs/10.1146/annurev-ento-011019-024955	10.1146/annurev-ento-011019-024955	NO	NO	NO	NO	NO	Unrelated content
A7	Urban bee functional groups response to landscape context in the Southeastern US	2023	… in Sustainable Cities	frontiersin.org	https://www.frontiersin.org/articles/10.3389/frsc.2023.1192588/full	10.3389/frsc.2023.1192588	YES	YES	YES	NO	NO	Data published in another paper: https://link.springer.com/article/10.1007/s10841-022-00402-6#Sec16
A71	Costbenefit analysis of bee Jay Bakau resort probolinggo mangrove ecotourism management	2020	Ecology, Environment …	envirobiotechjournals.com	http://www.envirobiotechjournals.com/EEC/FebSupplIssue2020/EEC-10.pdf		NO	NO	NO	NO	NO	Unrelated content
A72	Public transport analyzing using bee colony	2020	2020 43rd International Convention …	ieeexplore.ieee.org	https://ieeexplore.ieee.org/abstract/document/9245432/		NO	NO	NO	NO	NO	Unrelated content
A73	Land cover composition, local plant community composition and honeybee colony density affect wild bee species assemblages in a Mediterranean …	2020	Acta Oecologica	Elsevier	https://www.sciencedirect.com/science/article/pii/S1146609X20300382		NO	NO	NO	NO	NO	honeybees excluded
A74	Global trends in bumble bee health	2020	Annual review of entomology	annualreviews.org	https://www.annualreviews.org/doi/abs/10.1146/annurev-ento-011118-111847	10.1146/annurev-ento-011118-111847	NO	NO	NO	NO	NO	Insufficient taxonomic focus
A75	Room temperature solvent extraction for simple and fast determination of total concentration of Ca, Cu, Fe, Mg, Mn, and Zn in bee pollen by FAAS along with …	2020	Journal of Trace …	Elsevier	https://www.sciencedirect.com/science/article/pii/S0946672X20300444		NO	NO	NO	NO	NO	Unrelated content
A76	Does urbanization favour exotic bee species? Implications for the conservation of native bees in cities	2019	Biology …	Royal Society Publishing	https://royalsocietypublishing.org/doi/abs/10.1098/rsbl.2019.0574	10.1098/rsbl.2019.0574	YES	YES	YES	YES	YES
A77	Wild pollinator activity negatively related to honey bee colony densities in urban context	2019	PloS one	journals.plos.org	https://journals.plos.org/plosone/article?id=10.1371/journal.pone.0222316&fbclid=IwAR3JkNbdstnkr5rhXCJva1I0kuvOCpuWOKggKNRA9XzKHgjjaFzD3Eya9bk		NO	NO	NO	NO	NO	no abundance
A78	Local landscapes and microhabitat characteristics are important determinants of urban–suburban forest bee communities	2019	…	Wiley Online Library	https://esajournals.onlinelibrary.wiley.com/doi/abs/10.1002/ecs2.2908	10.1002/ecs2.2908	YES	NO	NO	NO	NO	honeybees excluded
A79	The effects of urbanization on bee communities depends on floral resource availability and bee functional traits	2019	PloS one	PLOS	https://journals.plos.org/plosone/article?id=10.1371/journal.pone.0225852	https://doi.org/10.1371/journal.pone.0225852	YES	YES	YES	YES	YES
A8	Wild bee surveys across 60 years reveal remarkable reduction of bee abundance in urban green areas in northern Japan	2023	Ecological …	Wiley Online Library	https://esj-journals.onlinelibrary.wiley.com/doi/abs/10.1111/1440-1703.12416	10.1111/1440-1703.12416	NO	NO	NO	NO	NO	honeybees excluded
A80	Floral reward and insect visitors in six ornamental Lonicera species–plants suitable for urban bee-friendly gardens	2019	Urban Forestry &Urban …	Elsevier	https://www.sciencedirect.com/science/article/pii/S1618866718307040		NO	NO	NO	NO	NO	plant focus
A81	Comparing the pollen forage pattern of stingless bee (Trigona iridipennis Smith) between rural and semi-urban areas of West Bengal, India	2019	Journal of Asia-Pacific Entomology	Elsevier	https://www.sciencedirect.com/science/article/pii/S1226861519301074		NO	NO	NO	NO	NO	Unrelated content
A82	Agriculturally dominated landscapes reduce bee phylogenetic diversity and pollination services	2019	Science	science.org	https://www.science.org/doi/abs/10.1126/science.aat6016	10.1126/science.aat6016	NO	NO	NO	NO	NO	Not urban
A83	Multi_scalar drivers of biodiversity: Local management mediates wild bee community response to regional urbanization	2019	Ecological applications	Wiley	https://esajournals.onlinelibrary.wiley.com/doi/abs/10.1002/eap.1869	10.1002/eap.1869	YES	YES	YES	YES	YES
A84	Distribution of city size: Gibrat, pareto, zipf	2019	The Mathematics of Urban Morphology	Springer	https://link.springer.com/chapter/10.1007/978-3-030-12381-9_4	10.1007/978-3-030-12381-9_4	NO	NO	NO	NO	NO	Unrelated content
A85	Range expansion of an already widespread bee under climate change	2019	Global Ecology and Conservation	Elsevier	https://www.sciencedirect.com/science/article/pii/S2351989419300599		NO	NO	NO	NO	NO	Unrelated content
A86	Early nesting biology of the bee Caupolicana yarrowi (Cresson)(Colletidae: Diphaglossinae) and its cleptoparasite Triepeolus grandis (Friese)(Apidae: Nomadinae)	2019	American Museum …	BioOne	https://bioone.org/journals/american-museum-novitates/volume-2019/issue-3931/3931.1/Early-Nesting-Biology-of-the-Bee-iCaupolicana-yarrowi-i-Cresson/10.1206/3931.1.short	10.1206/3931.1.short	NO	NO	NO	NO	NO	Unrelated content
A87	Artificial bee colony algorithm with generating neighbourhood solution for large scale coloured traveling salesman problem	2019	IET Intelligent Transport Systems	Wiley Online Library	https://ietresearch.onlinelibrary.wiley.com/doi/abs/10.1049/iet-its.2018.5359	10.1049/iet-its.2018.5359	NO	NO	NO	NO	NO	Unrelated content
A88	Landscape and local site variables differentially influence pollinators and pollination services in urban agricultural sites	2019	PLoS One	journals.plos.org	https://journals.plos.org/plosone/article?id=10.1371/journal.pone.0212034		NO	NO	NO	NO	NO	Unrelated content
A9	Honey bee foraging and pesticide exposure in a desert urban agroecosystem	2023	… and Environmental Safety	Elsevier	https://www.sciencedirect.com/science/article/pii/S0147651322013124		NO	NO	NO	NO	NO	Unrelated content
A90	A new approach of hybrid bee colony optimized neural computing to estimate the soil compression coefficient for a housing construction project	2019	Applied Sciences	mdpi.com	https://www.mdpi.com/2076-3417/9/22/4912		NO	NO	NO	NO	NO	Unrelated content
A91	Effect of the honeybee hybrid and geographic region on the honey bee venom production	2019	Journal of plant protection …	jppp.journals.ekb.eg	https://jppp.journals.ekb.eg/article_40922.html		NO	NO	NO	NO	NO	Unrelated content
A92	The African honey bee	2019		books.google.com	https://books.google.com/books?hl=en&lr=&id=eqabDwAAQBAJ&oi=fnd&pg=PT7&dq=%22wildbees%22%7C%22wild+bee%22%7C%22bee%22+%22urban%22%7C%22city%22%7C%22cities%22&ots=QOswDOhf7f&sig=Y1sBhKHzb4zQ3-P8DRVEIT52fG4		NO	NO	NO	NO	NO	Unrelated content
A93	Wild bee abundance declines with urban warming, regardless of floral density	2018	Urban Ecosystems	Springer	https://link.springer.com/article/10.1007/s11252-018-0731-4	10.1007/s11252-018-0731-4	NO	NO	NO	NO	NO	honeybees excluded
A94	City parks vs. natural areas-is it possible to preserve a natural level of bee richness and abundance in a city park?	2018	Urban …	Springer	https://link.springer.com/article/10.1007/s11252-018-0756-8	10.1007/s11252-018-0756-8	NO	NO	NO	NO	NO	Unrelated content
A95	Quantifying bee assemblages and attractiveness of flowering woody landscape plants for urban pollinator conservation	2018	PloS one	journals.plos.org	https://journals.plos.org/plosone/article?id=10.1371/journal.pone.0208428		NO	NO	NO	NO	NO	plant focus
A96	Effects of fragments and landscape characteristics on the orchid bee richness (Apidae: Euglossini) in an urban matrix, southwestern Amazonia	2018	Journal of Insect …	Springer	https://link.springer.com/article/10.1007/s10841-018-0075-7	10.1007/s10841-018-0075-7	NO	NO	NO	NO	NO	Insufficient taxonomic focus
A97	Phylogenetic homogenization of bee communities across ecoregions	2018	Global Ecology and …	Wiley Online Library	https://onlinelibrary.wiley.com/doi/abs/10.1111/geb.12822	10.1111/geb.12822	NO	NO	NO	NO	NO	Not urban
A98	A specialist in an urban area: are cities suitable to harbour populations of the oligolectic bee Centris (Melacentris) collaris (Apidae: Centridini)?	2018	Annales Zoologici …	BioOne	https://bioone.org/journals/Annales-Zoologici-Fennici/volume-55/issue-1%E2%80%933/086.055.0101/A-Specialist-in-an-Urban-Area--Are-Cities-Suitable/10.5735/086.055.0101.short	10.5735/086.055.0101.short	NO	NO	NO	NO	NO	Unrelated content
A99	To mow or to mow less: Lawn mowing frequency affects bee abundance and diversity in suburban yards	2018	Biological Conservation	Elsevier	https://www.sciencedirect.com/science/article/pii/S0006320717306201	https://doi.org/10.1016/j.biocon.2018.01.025	YES	YES	YES	YES	YES
B001	Nest aggregations of wild bees and apoid wasps in urban pavements: A `street life¥ to be promoted in urban planning	2024	Insect Conservation and Diversity	NA	https://www.scopus.com/inward/record.uri?partnerID=HzOxMe3b&scp=85172270447&origin=inward	10.1111/icad.12689	NO	NO	NO	NO	NO	Unrelated content
B002	Urbanization and abundance of floral resources affect bee communities in medium-sized neotropical cities	2024	Austral Ecology	NA	https://www.scopus.com/inward/record.uri?partnerID=HzOxMe3b&scp=85150651821&origin=inward	10.1111/aec.13299	YES	YES	YES	NO	NO	Same data as
B004	Urban biodiversity in design: Insights into the debate on native versus non-native plants and bees in Western Australia	2024	Urban Forestry and Urban Greening	NA	https://api.elsevier.com/content/article/eid/1-s2.0-S1618866724001894	10.1016/j.ufug.2024.128391	NO	NO	NO	NO	NO	Unrelated content
B005	Local factors influence the wild bee functional community at the urban-forest interface	2024	Frontiers in Ecology and Evolution	NA	https://www.scopus.com/inward/record.uri?partnerID=HzOxMe3b&scp=85192992405&origin=inward	10.3389/fevo.2024.1389619	YES	NO	NO	NO	NO	Data not openly available
B007	Complex floral traits shape pollinator attraction to flowering plants in urban greenspaces	2024	Urban Forestry and Urban Greening	NA	https://api.elsevier.com/content/article/eid/1-s2.0-S1618866723003369	10.1016/j.ufug.2023.128165	NO	NO	NO	NO	NO	Visitation
B008	A global evaluation of urban agriculture potential for pollinator-dependent crops in major cities	2024	Urban Agriculture and Regional Food Systems	NA	https://www.scopus.com/inward/record.uri?partnerID=HzOxMe3b&scp=85191097917&origin=inward	10.1002/uar2.20058	NO	NO	NO	NO	NO	Unrelated content
B009	Urban environment decreases pollinator availability, fertility, and prolongs anthesis in the field bindweed (Convolvulus arvensis Linnaeus, 1753)	2024	Plant Signaling and Behavior	NA	https://www.scopus.com/inward/record.uri?partnerID=HzOxMe3b&scp=85186865658&origin=inward	10.1080/15592324.2024.2325225	NO	NO	NO	NO	NO	Unrelated content
B011	Larger cities host richer bee faunas, but are no refuge for species with concerning conservation status: Empirical evidence from Western Europe	2024	Basic and Applied Ecology	NA	https://api.elsevier.com/content/article/eid/1-s2.0-S1439179124000410	10.1016/j.baae.2024.06.002	NO	NO	NO	NO	NO	no abundance
B012	Increasing road cover in urban areas is associated with greater midgut histological damage in a primitively eusocial bee	2024	Insectes Sociaux	NA	https://www.scopus.com/inward/record.uri?partnerID=HzOxMe3b&scp=85197850229&origin=inward	10.1007/s00040-024-00980-5	NO	NO	NO	NO	NO	Unrelated content
B013	Willingness of rural and urban citizens to undertake pollinator conservation actions across three contrasting European countries	2024	People and Nature	NA	https://www.scopus.com/inward/record.uri?partnerID=HzOxMe3b&scp=85195669393&origin=inward	10.1002/pan3.10656	NO	NO	NO	NO	NO	Unrelated content
B014	Distribution widening of a ground-nesting social bee across Europe favored by climate change and urban setting	2024	Apidologie	NA	https://www.scopus.com/inward/record.uri?partnerID=HzOxMe3b&scp=85195421203&origin=inward	10.1007/s13592-024-01077-5	NO	NO	NO	NO	NO	Unrelated content
B015	Local floral abundance influences bumble bee occupancy more than urban-agricultural landscape context	2024	Insect Conservation and Diversity	NA	https://www.scopus.com/inward/record.uri?partnerID=HzOxMe3b&scp=85187897800&origin=inward	10.1111/icad.12719	NO	NO	NO	NO	NO	Insufficient taxonomic focus
B016	Earlier Flowering Phenology and Pollinator Visitation on Urban Green Roofs Compared to Ground-Level Gardens	2024	Land	NA	https://www.scopus.com/inward/record.uri?partnerID=HzOxMe3b&scp=85185942340&origin=inward	10.3390/land13020178	NO	NO	NO	NO	NO	Unrelated content
B017	Pollinator assemblages in grasslands along river valleys depend on the urban matrix and local habitat scale variables	2024	Ecological Indicators	Wiley	https://api.elsevier.com/content/article/eid/1-s2.0-S1470160X24001444	10.1016/j.ecolind.2024.111687	YES	YES	?	YES	NO	Species abundances not openly available
B018	Insect pollinator and natural enemy communities in green roof and ground-level urban habitats	2024	Urban Ecosystems	NA	https://www.scopus.com/inward/record.uri?partnerID=HzOxMe3b&scp=85181943772&origin=inward	10.1007/s11252-023-01499-6	NO	NO	NO	NO	NO	Unrelated content
B019	Identifying drivers of sewage-associated pollutants in pollinators across urban landscapes	2024	Apidologie	NA	https://www.scopus.com/inward/record.uri?partnerID=HzOxMe3b&scp=85180179606&origin=inward	10.1007/s13592-023-01046-4	NO	NO	NO	NO	NO	Unrelated content
B020	From metropolis to wilderness: Uncovering pollen collecting behavior in urban and wild sweat bees (Halictus ligatus)	2024	Urban Ecosystems	NA	https://www.scopus.com/inward/record.uri?partnerID=HzOxMe3b&scp=85177567418&origin=inward	10.1007/s11252-023-01466-1	NO	NO	NO	NO	NO	Unrelated content
B024	Assessing ecosystem resilience: effects of different environments on native flora, lichens and bee pollen in a mid-sized Brazilian city	2024	Environmental Research Communications	NA	https://www.scopus.com/inward/record.uri?partnerID=HzOxMe3b&scp=85206452666&origin=inward	10.1088/2515-7620/ad7e82	NO	NO	NO	NO	NO	Unrelated content
B025	Towards a conceptual design framework for bee botanic gardens: integrating perceptions on urban biodiversity into landscape design processes	2024	Urban Ecosystems	NA	https://www.scopus.com/inward/record.uri?partnerID=HzOxMe3b&scp=85205599936&origin=inward	10.1007/s11252-024-01589-z	NO	NO	NO	NO	NO	Unrelated content
B026	Woody flowering plants support early-spring pollinators in urban greenspaces	2024	Journal of Insect Conservation	NA	https://www.scopus.com/inward/record.uri?partnerID=HzOxMe3b&scp=85205577290&origin=inward	10.1007/s10841-024-00635-7	NO	NO	NO	NO	NO	Visitation
B027	Effects of urbanization on orchid bee diversity and orchid pollination: From neotropical cloud forests to urban cores	2024	Science of the Total Environment	NA	https://api.elsevier.com/content/article/eid/1-s2.0-S0048969724067093	10.1016/j.scitotenv.2024.176553	NO	NO	NO	NO	NO	Insufficient taxonomic focus
B028	Natural riparian vegetation as corridors to promote bee diversity and pollination services in an urban landscape	2024	People and Nature	NA	https://www.scopus.com/inward/record.uri?partnerID=HzOxMe3b&scp=85203452160&origin=inward	10.1002/pan3.10720	YES	NO	NO	NO	NO
B029	Pollinators respond positively to urban green space enhancements using wild and ornamental flowers	2024	Insect Conservation and Diversity	NA	https://www.scopus.com/inward/record.uri?partnerID=HzOxMe3b&scp=85203440704&origin=inward	10.1111/icad.12779	NO	NO	NO	NO	NO	Visitation
B030	Bee community response to multiple stressors along a tropical urban-peri urban gradient	2024	Urban Ecosystems	NA	https://www.scopus.com/inward/record.uri?partnerID=HzOxMe3b&scp=85203440679&origin=inward	10.1007/s11252-024-01609-y	YES	NO	NO	NO	NO	honeybees excluded
B031	Pollen diversity in urban honey: implications for bee foraging behaviour and urban green space planning	2024	Urban Ecosystems	NA	https://www.scopus.com/inward/record.uri?partnerID=HzOxMe3b&scp=85202938142&origin=inward	10.1007/s11252-024-01607-0	NO	NO	NO	NO	NO	Unrelated content
B032	Influence of Geographic Separation Between Urban Centers and Microplastic Burden on Bees (Apis mellifera)	2024	One Ecosystem	NA	https://api.elsevier.com/content/article/eid/1-s2.0-S2367819424000169	10.3897/oneeco.9.e127698	NO	NO	NO	NO	NO	Unrelated content
B033	Identifying pollinator-friendly sites within urban green spaces for sustainable urban agriculture	2024	Journal of Sustainable Agriculture and Environment	NA	https://www.scopus.com/inward/record.uri?partnerID=HzOxMe3b&scp=85202479183&origin=inward	10.1002/sae2.12109	NO	NO	NO	NO	NO	Unrelated content
B034	Urban pavements as a novel habitat for wild bees and other ground-nesting insects	2024	Urban Ecosystems	NA	https://www.scopus.com/inward/record.uri?partnerID=HzOxMe3b&scp=85202172123&origin=inward	10.1007/s11252-024-01569-3	NO	NO	NO	NO	NO	Unrelated content
B035	Flight activity behavior of stingless bee (Apidae: Meliponini) in an urban park outside their natural range: the influence of hive temperature	2024	Journal of Apicultural Research	NA	https://www.scopus.com/inward/record.uri?partnerID=HzOxMe3b&scp=85200791324&origin=inward	10.1080/00218839.2024.2380935	NO	NO	NO	NO	NO	Unrelated content
B036	Are parks as favourable habitats for wild bees as wastelands in watercourse valleys of a large city?	2024	Urban Forestry and Urban Greening	NA	https://api.elsevier.com/content/article/eid/1-s2.0-S1618866724002486	10.1016/j.ufug.2024.128450	YES	NO	NO	NO	NO	honeybees excluded
B037	Adding a mosaic mowing regime to urban lawns is the key to city biodiversity management for pollinators	2024	Urban Forestry and Urban Greening	NA	https://api.elsevier.com/content/article/eid/1-s2.0-S1618866724002504	10.1016/j.ufug.2024.128452	NO	NO	NO	NO	NO	Unrelated content
B038	Tracking fine particles in urban and rural environments using honey bees as biosamplers in Mexico	2024	Chemosphere	NA	https://api.elsevier.com/content/article/eid/1-s2.0-S0045653524017752	10.1016/j.chemosphere.2024.142881	NO	NO	NO	NO	NO	Unrelated content
B039	Flower richness is key to pollinator abundance: The role of garden features in cities	2024	Basic and Applied Ecology	Elsevier	https://api.elsevier.com/content/article/eid/1-s2.0-S1439179124000434	10.1016/j.baae.2024.06.004	YES	YES	NO	YES	NO	Species abundances not openly available
B040	Soil-Plant-Pollinator Relationships in Urban Grass and Meadow Habitats: Competing Benefits and Demands of Tall Flowering Plants on Soil and Pollinator Diversity	2024	Diversity	NA	https://www.scopus.com/inward/record.uri?partnerID=HzOxMe3b&scp=85197188266&origin=inward	10.3390/d16060354	NO	NO	NO	NO	NO	Unrelated content
B041	Pollinator abundance, not the richness, benefits from urban green spaces in intensive agricultural land	2024	Urban Ecosystems	NA	https://www.scopus.com/inward/record.uri?partnerID=HzOxMe3b&scp=85194931113&origin=inward	10.1007/s11252-024-01565-7	NO	NO	NO	NO	NO	Insufficient taxonomic resolution
B043	Drought response and urban-pollinator attractiveness of ornamental plant species	2024	Basic and Applied Ecology	NA	https://api.elsevier.com/content/article/eid/1-s2.0-S143917912400029X	10.1016/j.baae.2024.04.006	NO	NO	NO	NO	NO	Unrelated content
B044	Structure of a metacommunity of urban bees: Species diversity and spatio-temporal modularity	2024	Basic and Applied Ecology	Elsevier	https://api.elsevier.com/content/article/eid/1-s2.0-S1439179124000276	10.1016/j.baae.2024.04.004	YES	YES	YES	YES	YES
B045	Vertical Stratification of Solitary Bees and Wasps in an Urban Forest from the Brazilian Amazon	2024	Neotropical Entomology	NA	https://www.scopus.com/inward/record.uri?partnerID=HzOxMe3b&scp=85191786468&origin=inward	10.1007/s13744-024-01142-9	NO	NO	NO	NO	NO	Insufficient taxonomic focus
B046	Rapid responses of bees and butterflies but not birds to targeted urban road verge habitat enhancements	2024	Journal of Applied Ecology	NA	https://www.scopus.com/inward/record.uri?partnerID=HzOxMe3b&scp=85189630562&origin=inward	10.1111/1365-2664.14648	YES	NO	NO	NO	NO	honeybees excluded
B047	Pollinator-mediated connectivity in fragmented urban green spaces-tracking pollen grain movements in the city center	2024	Acta Oecologica	NA	https://api.elsevier.com/content/article/eid/1-s2.0-S1146609X24000079	10.1016/j.actao.2024.103985	NO	NO	NO	NO	NO	Unrelated content
B048	Urbanisation impacts the diversity, coloration, and body size of wild bees in a Mediterranean city	2024	Regional Environmental Change	NA	https://www.scopus.com/inward/record.uri?partnerID=HzOxMe3b&scp=85187665793&origin=inward	10.1007/s10113-024-02199-3	YES	NO	YES	NO	NO	honeybees excluded
B049	Patterns in bird and pollinator occupancy and richness in a mosaic of urban office parks across scales and seasons	2024	Ecology and Evolution	NA	https://www.scopus.com/inward/record.uri?partnerID=HzOxMe3b&scp=85186561961&origin=inward	10.1002/ece3.10958	NO	NO	NO	NO	NO	Birds
B050	Community science enhances modelled bee distributions in a tropical Asian city	2024	Biotropica	NA	https://www.scopus.com/inward/record.uri?partnerID=HzOxMe3b&scp=85185145913&origin=inward	10.1111/btp.13298	NO	NO	NO	NO	NO	Unrelated content
B051	Exploring low-carbon and sustainable urban transformation design using ChatGPT and artificial bee colony algorithm	2024	Humanities and Social Sciences Communications	NA	https://www.scopus.com/inward/record.uri?partnerID=HzOxMe3b&scp=85184878224&origin=inward	10.1057/s41599-024-02765-4	NO	NO	NO	NO	NO	Unrelated content
B052	Winners and losers at enhanced urban roadsides: Trait-based structuring of wild bee communities at local and landscape scale	2024	Biological Conservation	Elsevier	https://api.elsevier.com/content/article/eid/1-s2.0-S0006320724000417	10.1016/j.biocon.2024.110480	YES	YES	NO	YES	NO	Species abundances not openly available
B054	The degree of urbanisation reduces wild bee and butterfly diversity and alters the patterns of flower-visitation in urban dry grasslands	2023	Scientific Reports	Springer	https://www.scopus.com/inward/record.uri?partnerID=HzOxMe3b&scp=85148114794&origin=inward	10.1038/s41598-023-29275-8	YES	YES	YES	YES	YES
B055	Temperature and not landscape composition shapes wild bee communities in an urban environment	2023	Insect Conservation and Diversity	NA	https://www.scopus.com/inward/record.uri?partnerID=HzOxMe3b&scp=85135787309&origin=inward	10.1111/icad.12602	YES	NO	NO	NO	NO	honeybees excluded
B057	Enhanced urban roadside vegetation increases pollinator abundance whereas landscape characteristics drive pollination	2023	Ecological Indicators	NA	https://api.elsevier.com/content/article/eid/1-s2.0-S1470160X2300122X	10.1016/j.ecolind.2023.109980	YES	YES	NO	NO	NO	Same data as B052
B058	Floral richness and seasonality influences bee and non-bee flower interactions in urban community gardens	2023	Urban Ecosystems	NA	https://www.scopus.com/inward/record.uri?partnerID=HzOxMe3b&scp=85158960713&origin=inward	10.1007/s11252-023-01353-9	YES	YES	NO	NO	NO	Data not openly available
B060	Wild bees are exposed to low levels of pesticides in urban grasslands and community gardens	2023	Science of the Total Environment	NA	https://api.elsevier.com/content/article/eid/1-s2.0-S004896972206939X	10.1016/j.scitotenv.2022.159839	NO	NO	NO	NO	NO	honeybees excluded
B061	Non-native plants and illegitimate interactions are highly relevant for supporting hummingbird pollinators in the urban environment	2023	Urban Forestry and Urban Greening	NA	https://api.elsevier.com/content/article/eid/1-s2.0-S1618866723001966	10.1016/j.ufug.2023.128025	NO	NO	NO	NO	NO	Plant focus
B062	B.Y.O. Bees: Managing wild bee biodiversity in urban greenspaces	2023	PLoS ONE	NA	https://www.scopus.com/inward/record.uri?partnerID=HzOxMe3b&scp=85153990809&origin=inward	10.1371/journal.pone.0281468	YES	NO	NO	NO	NO	honeybees excluded
B065	On the Role of Natural and Induced Landscape Heterogeneity for the Support of Pollinators: A Green Infrastructure Perspective Applied in a Peri-Urban System	2023	Land	NA	https://www.scopus.com/inward/record.uri?partnerID=HzOxMe3b&scp=85149224339&origin=inward	10.3390/land12020387	YES	YES	NO	NO	NO	Not urban
B066	Dry grassland within the urban matrix acts as favourable habitat for different pollinators including endangered species	2023	Insect Conservation and Diversity	Wiley	https://www.scopus.com/inward/record.uri?partnerID=HzOxMe3b&scp=85139930994&origin=inward	10.1111/icad.12607	YES	YES	YES	YES	YES
B067	Urban wild bees benefit from flower-rich anthropogenic land use depending on bee trait and scale	2023	Landscape Ecology	NA	https://www.scopus.com/inward/record.uri?partnerID=HzOxMe3b&scp=85169598987&origin=inward	10.1007/s10980-023-01755-2	YES	NO	YES	NO	NO	honeybees excluded
B069	Origin of non-exhaust PM in cities by individual analysis of particles collected by honey bees (Apis mellifera)	2023	Environmental Pollution	NA	https://api.elsevier.com/content/article/eid/1-s2.0-S0269749123008874	10.1016/j.envpol.2023.121885	NO	NO	NO	NO	NO	Unrelated content
B070	Pollination of urban meadows - Plant reproductive success and urban-related factors influencing frequency of pollinators visits	2023	Urban Forestry and Urban Greening	NA	https://api.elsevier.com/content/article/eid/1-s2.0-S1618866723001152	10.1016/j.ufug.2023.127944	NO	NO	NO	NO	NO	no abundance
B071	Bacterial and Fungal Symbionts in Pollen Provisions of a Native Solitary Bee in Urban and Rural Environments	2023	Microbial Ecology	NA	https://www.scopus.com/inward/record.uri?partnerID=HzOxMe3b&scp=85145052602&origin=inward	10.1007/s00248-022-02164-9	NO	NO	NO	NO	NO	Unrelated content
B072	Multifunctional bioretention basins as urban stepping stone habitats for wildflowers and pollinators	2023	Urban Forestry and Urban Greening	NA	https://api.elsevier.com/content/article/eid/1-s2.0-S1618866723003047	10.1016/j.ufug.2023.128133	YES	YES	NO	NO	NO	Data not openly available
B073	Assessing the impacts of urban beehives on wild bees using individual, community, and population-level metrics	2023	Urban Ecosystems	Springer	https://www.scopus.com/inward/record.uri?partnerID=HzOxMe3b&scp=85160068400&origin=inward	10.1007/s11252-023-01374-4	YES	YES	NO	YES	NO	Species abundances not openly available
B075	Effects of vegetation structure and environmental characteristics on pollinator diversity in urban green spaces	2023	Urban Forestry and Urban Greening	NA	https://api.elsevier.com/content/article/eid/1-s2.0-S1618866723000997	10.1016/j.ufug.2023.127928	NO	NO	NO	NO	NO	Insufficient taxonomic resolution
B076	Local and Landscape Factors Influence Plant-Pollinator Networks and Bee Foraging Behavior across an Urban Corridor	2023	Land	NA	https://www.scopus.com/inward/record.uri?partnerID=HzOxMe3b&scp=85149199207&origin=inward	10.3390/land12020362	YES	NO	YES	NO	NO	honeybees excluded
B078	Initial assessment to understand the effect of air temperature on bees as floral visitors in urban orchards	2023	Journal of Insect Conservation	NA	https://www.scopus.com/inward/record.uri?partnerID=HzOxMe3b&scp=85171159139&origin=inward	10.1007/s10841-023-00516-5	NO	NO	NO	NO	NO	Unrelated content
B079	First steps of pollinator-promoting interventions in Eastern European urban areas - positive outcomes, challenges, and recommendations	2023	Urban Ecosystems	Springer	https://www.scopus.com/inward/record.uri?partnerID=HzOxMe3b&scp=85168083615&origin=inward	10.1007/s11252-023-01420-1	YES	YES	NO	YES	NO	Species abundances not openly available
B080	Diversity of Epipactis palustris (L.) Crantz (Orchidaceae) pollinators and visitors in conditions of Kyiv city (Ukraine)	2023	Hacquetia	NA	https://www.scopus.com/inward/record.uri?partnerID=HzOxMe3b&scp=85164790478&origin=inward	10.2478/hacq-2022-0018	NO	NO	NO	NO	NO	Unrelated content
B082	Crop-pollinator interactions in urban and peri-urban farms in the United Kingdom	2023	Plants People Planet	NA	https://www.scopus.com/inward/record.uri?partnerID=HzOxMe3b&scp=85163081303&origin=inward	10.1002/ppp3.10376	NO	NO	NO	NO	NO	Unrelated content
B083	Urban grassland restorations have reduced plant fitness but not pollinator limitation	2023	Acta Oecologica	NA	https://api.elsevier.com/content/article/eid/1-s2.0-S1146609X23000103	10.1016/j.actao.2023.103898	NO	NO	NO	NO	NO	Plant focus
B086	Wild bee and pollen microbiomes across an urban-rural divide	2023	FEMS Microbiology Ecology	NA	https://www.scopus.com/inward/record.uri?partnerID=HzOxMe3b&scp=85180005101&origin=inward	10.1093/femsec/fiad158	NO	NO	NO	NO	NO	Unrelated content
B087	Brain size predicts bees' tolerance to urban environments	2023	Biology Letters	NA	https://www.scopus.com/inward/record.uri?partnerID=HzOxMe3b&scp=85178450047&origin=inward	10.1098/rsbl.2023.0296	NO	NO	NO	NO	NO	Unrelated content
B088	Floral resources used by bees in urban areas: the case of Geneva, Switzerland	2023	Frontiers in Ecology and Evolution	NA	https://www.scopus.com/inward/record.uri?partnerID=HzOxMe3b&scp=85173661752&origin=inward	10.3389/fevo.2023.1199438	NO	NO	NO	NO	NO	Unrelated content
B092	Bee diversity on urban rooftop food gardens	2023	Frontiers in Sustainable Cities	NA	https://www.scopus.com/inward/record.uri?partnerID=HzOxMe3b&scp=85148413538&origin=inward	10.3389/frsc.2023.1100470	YES	NO	NO	NO	NO	honeybees excluded
B093	The Prevalence and Manifestation of Wing De-melanization in the Eastern Carpenter Bee (Hymenoptera, Apidae Xylocopa virginica) Associated with Urban Areas	2023	Journal of the Kansas Entomological Society	NA	https://www.scopus.com/inward/record.uri?partnerID=HzOxMe3b&scp=85147872527&origin=inward	10.2317/0022-8567-94.4.235	NO	NO	NO	NO	NO	Unrelated content
B094	Release experiments as an indicator of flying activities of stingless bees in urban areas	2023	Frontiers in Sustainable Cities	NA	https://www.scopus.com/inward/record.uri?partnerID=HzOxMe3b&scp=85146511201&origin=inward	10.3389/frsc.2022.1103835	NO	NO	NO	NO	NO	Unrelated content
B096	Genetic Diversity of West African Honey Bee (Apis mellifera adansonii Latreille, 1804) from Rural and Urban Areas of Kwara State, North-Central Nigeria	2023	Iraqi Journal of Veterinary Medicine	NA	https://www.scopus.com/inward/record.uri?partnerID=HzOxMe3b&scp=85203029696&origin=inward	10.30539/47nm3z31	NO	NO	NO	NO	NO	Unrelated content
B097	First Known Records of the Specialist Bee, Colletes aestivalis (Hymenoptera: Colletidae), in an Urban Area	2023	Great Lakes Entomologist	NA	https://www.scopus.com/inward/record.uri?partnerID=HzOxMe3b&scp=85188093109&origin=inward	10.22543/0090-0222.2473	NO	NO	NO	NO	NO	Unrelated content
B098	Bee Community Differences Among Urban and Rural Sites In Oregon's Willamette Valley	2023	Northwest Science	NA	https://www.scopus.com/inward/record.uri?partnerID=HzOxMe3b&scp=85183897239&origin=inward	10.3955/046.096.0307	NO	NO	NO	NO	NO	Data not openly available
B099	Holistic wild bee management in urban spaces	2023	Frontiers in Sustainable Cities	NA	https://www.scopus.com/inward/record.uri?partnerID=HzOxMe3b&scp=85178872275&origin=inward	10.3389/frsc.2023.1155714	NO	NO	NO	NO	NO	no abundance
B101	Environmental factors affecting honey bees (Apis cerana) and cabbage white butterflies (Pieris rapae) at urban farmlands	2023	PeerJ	NA	https://www.scopus.com/inward/record.uri?partnerID=HzOxMe3b&scp=85170260566&origin=inward	10.7717/peerj.15725	NO	NO	NO	NO	NO	Unrelated content
B103	Local influence of floral resource attributes on urban bumble bee foraging activity	2023	Frontiers in Sustainable Cities	NA	https://www.scopus.com/inward/record.uri?partnerID=HzOxMe3b&scp=85165977262&origin=inward	10.3389/frsc.2023.1103721	NO	NO	NO	NO	NO	Insufficient taxonomic focus
B104	Pollen from urban flora in the ephemeral nests of solitary Megachile bees in three temperate and subtropical cities of Argentina	2023	Flora: Morphology, Distribution, Functional Ecology of Plants	NA	https://api.elsevier.com/content/article/eid/1-s2.0-S0367253023001251	10.1016/j.flora.2023.152335	NO	NO	NO	NO	NO	Unrelated content
B105	Comparing weight dynamics between urban and rural honey bee colonies in Latvia	2023	Agronomy Research	NA	https://www.scopus.com/inward/record.uri?partnerID=HzOxMe3b&scp=85161217718&origin=inward	10.15159/AR.23.019	NO	NO	NO	NO	NO	Unrelated content
B108	City climate and landscape structure shape pollinators, nectar and transported pollen along a gradient of urbanization	2022	Journal of Applied Ecology	NA	https://www.scopus.com/inward/record.uri?partnerID=HzOxMe3b&scp=85129213472&origin=inward	10.1111/1365-2664.14168	YES	NO	YES	NO	NO
B110	How wild bees find a way in European cities: Pollen metabarcoding unravels multiple feeding strategies and their effects on distribution patterns in four wild bee species	2022	Journal of Applied Ecology	NA	https://www.scopus.com/inward/record.uri?partnerID=HzOxMe3b&scp=85117919451&origin=inward	10.1111/1365-2664.14063	NO	NO	NO	NO	NO	Unrelated content
B111	Urban native vegetation remnants support more diverse native bee communities than residential gardens in Australia's southwest biodiversity hotspot	2022	Biological Conservation	Elsevier	https://api.elsevier.com/content/article/eid/1-s2.0-S0006320721004602	10.1016/j.biocon.2021.109408	YES	YES	NO	YES	NO	Species abundances not openly available
B112	Who can pass the urban filter? A multi-taxon approach to disentangle pollinator trait-environmental relationships	2022	Oecologia	NA	https://www.scopus.com/inward/record.uri?partnerID=HzOxMe3b&scp=85129600336&origin=inward	10.1007/s00442-022-05174-z	YES	YES	YES	NO	NO	same data as B066
B114	How city traits affect taxonomic and functional diversity of urban wild bee communities: insights from a worldwide analysis	2022	Apidologie	NA	https://www.scopus.com/inward/record.uri?partnerID=HzOxMe3b&scp=85135803979&origin=inward	10.1007/s13592-022-00950-5	NO	NO	NO	NO	NO	meta-analyses
B116	Local plant richness predicts bee abundance and diversity in a study of urban residential yards	2022	Basic and Applied Ecology	NA	https://api.elsevier.com/content/article/eid/1-s2.0-S1439179121001833	10.1016/j.baae.2021.11.004	NO	NO	NO	NO	NO	Data not openly available
B117	Honey Bee (Apis mellifera) Exposure to Pesticide Residues in Nectar and Pollen in Urban and Suburban Environments from Four Regions of the United States	2022	Environmental Toxicology and Chemistry	NA	https://www.scopus.com/inward/record.uri?partnerID=HzOxMe3b&scp=85126072177&origin=inward	10.1002/etc.5298	NO	NO	NO	NO	NO	Unrelated content
B118	Local and landscape features constrain the trait and taxonomic diversity of urban bees	2022	Landscape Ecology	Elsevier	https://www.scopus.com/inward/record.uri?partnerID=HzOxMe3b&scp=85120543438&origin=inward	10.1007/s10980-021-01370-z	YES	YES	YES	YES	YES
B119	Dancing bees evaluate central urban forage resources as superior to agricultural land	2022	Journal of Applied Ecology	NA	https://www.scopus.com/inward/record.uri?partnerID=HzOxMe3b&scp=85116374418&origin=inward	10.1111/1365-2664.14011	NO	NO	NO	NO	NO	Unrelated content
B120	Heavy metal in honey bees, honey, and pollen produced in rural and urban areas of Konya province in Turkey	2022	Environmental Science and Pollution Research	NA	https://www.scopus.com/inward/record.uri?partnerID=HzOxMe3b&scp=85131047132&origin=inward	10.1007/s11356-022-21017-z	NO	NO	NO	NO	NO	Unrelated content
B121	Pollinators and urban riparian vegetation: important contributors to urban diversity conservation	2022	Environmental Sciences Europe	NA	https://www.scopus.com/inward/record.uri?partnerID=HzOxMe3b&scp=85137009921&origin=inward	10.1186/s12302-022-00661-9	NO	NO	NO	NO	NO	Data not openly available
B123	Bumble bees exhibit body size clines across an urban gradient despite low genetic differentiation	2022	Scientific Reports	NA	https://www.scopus.com/inward/record.uri?partnerID=HzOxMe3b&scp=85126077112&origin=inward	10.1038/s41598-022-08093-4	NO	NO	NO	NO	NO	Insufficient taxonomic focus
B124	Exposure to urban heavy metal contamination diminishes bumble bee colony growth	2022	Urban Ecosystems	NA	https://www.scopus.com/inward/record.uri?partnerID=HzOxMe3b&scp=85123925886&origin=inward	10.1007/s11252-022-01206-x	NO	NO	NO	NO	NO	Unrelated content
B125	Functional diversity of farmland bees across rural-urban landscapes in a tropical megacity	2022	Ecological Applications	NA	https://www.scopus.com/inward/record.uri?partnerID=HzOxMe3b&scp=85133980135&origin=inward	10.1002/eap.2699	YES	NO	NO	NO	NO	honeybees excluded
B126	Nested Bee Hive: A Conceptual Multilayer Architecture for 6G in Futuristic Sustainable Smart Cities	2022	Sensors	NA	https://www.scopus.com/inward/record.uri?partnerID=HzOxMe3b&scp=85136586273&origin=inward	10.3390/s22165950	NO	NO	NO	NO	NO	Unrelated content
B127	Bees in the six: Determinants of bumblebee habitat quality in urban landscapes	2022	Ecology and Evolution	NA	https://www.scopus.com/inward/record.uri?partnerID=HzOxMe3b&scp=85127355589&origin=inward	10.1002/ece3.8667	NO	NO	NO	NO	NO	Insufficient taxonomic focus
B128	Enhancing pollination ecosystem service in urban green areas: An opportunity for the conservation of pollinators	2022	Urban Forestry and Urban Greening	NA	https://api.elsevier.com/content/article/eid/1-s2.0-S1618866722001649	10.1016/j.ufug.2022.127621	NO	NO	NO	NO	NO	Unrelated content
B129	Parasitism of urban bumble bees influenced by pollinator taxonomic richness, local garden management, and surrounding impervious cover	2022	Urban Ecosystems	NA	https://www.scopus.com/inward/record.uri?partnerID=HzOxMe3b&scp=85125913602&origin=inward	10.1007/s11252-022-01211-0	NO	NO	NO	NO	NO	Unrelated content
B130	The effects of urban land use gradients on wild bee microbiomes	2022	Frontiers in Microbiology	NA	https://www.scopus.com/inward/record.uri?partnerID=HzOxMe3b&scp=85143060260&origin=inward	10.3389/fmicb.2022.992660	NO	NO	NO	NO	NO	Unrelated content
B133	Bumble bee colony health and performance vary widely across the urban ecosystem	2022	Journal of Animal Ecology	NA	https://www.scopus.com/inward/record.uri?partnerID=HzOxMe3b&scp=85136531596&origin=inward	10.1111/1365-2656.13797	NO	NO	NO	NO	NO	Insufficient taxonomic focus
B134	A Comparison of Springtime Pollen and Nectar Foraging in Honey Bees Kept in Urban and Agricultural Environments	2022	Frontiers in Sustainable Food Systems	NA	https://www.scopus.com/inward/record.uri?partnerID=HzOxMe3b&scp=85127602822&origin=inward	10.3389/fsufs.2022.825137	NO	NO	NO	NO	NO	Unrelated content
B135	Insect Bee&amp;Bees" and pollinator penthouses: teaching students about pollinators and their services in an urban environment"	2022	Urban Ecosystems	NA	https://www.scopus.com/inward/record.uri?partnerID=HzOxMe3b&scp=85123256223&origin=inward	10.1007/s11252-021-01186-4	NO	NO	NO	NO	NO	Unrelated content
B136	Pollen analysis of cavity-nesting bees (Hymenoptera: Anthophila) and their food webs in a city	2022	Ecological Entomology	NA	https://www.scopus.com/inward/record.uri?partnerID=HzOxMe3b&scp=85117017153&origin=inward	10.1111/een.13097	NO	NO	NO	NO	NO	Unrelated content
B137	Natural history note: Urban domestic gardens support nesting populations of the native bee Leioproctus (Leioproctus) plumosus	2022	Austral Ecology	NA	https://www.scopus.com/inward/record.uri?partnerID=HzOxMe3b&scp=85101046047&origin=inward	10.1111/aec.13016	NO	NO	NO	NO	NO	Unrelated content
B138	Urban ecosystem drives genetic diversity in feral honey bee	2022	Scientific Reports	NA	https://www.scopus.com/inward/record.uri?partnerID=HzOxMe3b&scp=85140658310&origin=inward	10.1038/s41598-022-21413-y	NO	NO	NO	NO	NO	Unrelated content
B140	Plants enhancing urban pollinators: Nectar rather than pollen attracts pollinators of Cotoneaster species	2022	Urban Forestry and Urban Greening	NA	https://api.elsevier.com/content/article/eid/1-s2.0-S1618866722001947	10.1016/j.ufug.2022.127651	NO	NO	NO	NO	NO	Plant focus
B141	Linking Measure of the Tropical Stingless Bee (Apidae, Meliponini, and Heterotrigona itama) Honey Quality with Hives Distance to the Source of Heavy Metal Pollution in Urban and Industrial Areas in Sabah, Borneo	2022	Journal of Toxicology	NA	https://www.scopus.com/inward/record.uri?partnerID=HzOxMe3b&scp=85139768713&origin=inward	10.1155/2022/4478082	NO	NO	NO	NO	NO	Insufficient taxonomic focus
B143	Plant-bee interactions and resource utilisation in an urban landscape	2022	Urban Ecosystems	NA	https://www.scopus.com/inward/record.uri?partnerID=HzOxMe3b&scp=85138148076&origin=inward	10.1007/s11252-022-01290-z	NO	NO	NO	NO	NO	Unrelated content
B144	Is the flight and foraging activity of small-size stingless bee affected by the urban heat island? The case of Plebeia catamarcensis (Meliponini) in Cordoba city (Argentina)	2022	Journal of Apicultural Research	NA	https://www.scopus.com/inward/record.uri?partnerID=HzOxMe3b&scp=85137036855&origin=inward	10.1080/00218839.2022.2110431	NO	NO	NO	NO	NO	Unrelated content
B145	Towards Ecological Management and Sustainable Urban Planning in Seoul, South Korea: Mapping Wild Pollinator Habitat Preferences and Corridors Using Citizen Science Data	2022	Animals	NA	https://www.scopus.com/inward/record.uri?partnerID=HzOxMe3b&scp=85131295788&origin=inward	10.3390/ani12111469	NO	NO	NO	NO	NO	Unrelated content
B146	Temporal Variation in Pollinators' Visitation of Lantana camara in a Tropical Urban Landscape: Does Butterfly Abundance and Richness Drive the Fruit Set?	2022	Ekologia Bratislava	NA	https://www.scopus.com/inward/record.uri?partnerID=HzOxMe3b&scp=85130501996&origin=inward	10.2478/eko-2022-0006	NO	NO	NO	NO	NO	Unrelated content
B147	Higher frequency of legitimate pollinators and fruit set of autotetraploid trees of Libidibia ferrea (Leguminosae) compared to diploids in a mixed tropical urban population	2022	Journal of Plant Research	NA	https://www.scopus.com/inward/record.uri?partnerID=HzOxMe3b&scp=85124774316&origin=inward	10.1007/s10265-022-01373-0	NO	NO	NO	NO	NO	Unrelated content
B148	Preliminary experimental trial of effects of lattice fence installation on honey bee flight height as implications for urban beekeeping regulations	2022	Land	NA	https://www.scopus.com/inward/record.uri?partnerID=HzOxMe3b&scp=85121646941&origin=inward	10.3390/land11010019	NO	NO	NO	NO	NO	Unrelated content
B150	Bee discovery suggests the importance of urban gardens in a changing world	2022	Renewable Agriculture and Food Systems	NA	https://www.scopus.com/inward/record.uri?partnerID=HzOxMe3b&scp=85149351696&origin=inward	10.1017/S1742170522000199	NO	NO	NO	NO	NO	Unrelated content
B151	Ratatouille of flowers! Rats as potential pollinators of a petal-rewarding plant in the urban area	2022	Ecology	NA	https://www.scopus.com/inward/record.uri?partnerID=HzOxMe3b&scp=85134625834&origin=inward	10.1002/ecy.3778	NO	NO	NO	NO	NO	Rats
B152	DNA metabarcoding identifies urban foraging patterns of oligolectic and polylectic cavity-nesting bees	2022	Oecologia	NA	https://www.scopus.com/inward/record.uri?partnerID=HzOxMe3b&scp=85138031095&origin=inward	10.1007/s00442-022-05254-0	NO	NO	NO	NO	NO	Unrelated content
B153	The probability of occurrence of disperser and pollinator birds in urban riparian forests	2022	Ecologia Austral	NA	https://www.scopus.com/inward/record.uri?partnerID=HzOxMe3b&scp=85137922828&origin=inward	10.25260/EA.22.32.1.0.1808	NO	NO	NO	NO	NO	Unrelated content
B154	Backyard buzz: human population density modifies the value of vegetation cover for insect pollinators in a subtropical city	2022	Urban Ecosystems	Springer	https://www.scopus.com/inward/record.uri?partnerID=HzOxMe3b&scp=85137855754&origin=inward	10.1007/s11252-022-01277-w	YES	YES	YES	YES	YES
B155	Urban biodiversity - The flowering success of perennial flowering areas in Berlin and their importance for wild bees	2022	Naturschutz und Landschaftsplanung	NA	https://www.scopus.com/inward/record.uri?partnerID=HzOxMe3b&scp=85128478035&origin=inward	10.1399/NuL.2022.03.02	NO	NO	NO	NO	NO	Unrelated content
B156	Urban Prairie Plots and Gardens Can Sustain Plant-Pollinator Interactions Similar to Established Rural Prairies	2022	American Midland Naturalist	NA	https://www.scopus.com/inward/record.uri?partnerID=HzOxMe3b&scp=85137118455&origin=inward	10.1674/0003-0031-188.1.102	NO	NO	NO	NO	NO	Data not openly available
B158	THE POLLEN LOAD ON STINGLESS BEES (APIDAE: MELIPONINAE) FORAGED IN URBAN AREA	2022	Acta Universitatis Agriculturae et Silviculturae Mendelianae Brunensis	NA	https://www.scopus.com/inward/record.uri?partnerID=HzOxMe3b&scp=85134067427&origin=inward	10.11118/actaun.2022.017	NO	NO	NO	NO	NO	Unrelated content
B161	The relationship between pollinator community and pollination services is mediated by floral abundance in urban landscapes	2021	Urban Ecosystems	NA	https://www.scopus.com/inward/record.uri?partnerID=HzOxMe3b&scp=85087684754&origin=inward	10.1007/s11252-020-01024-z	NO	NO	NO	NO	NO	Unrelated content
B163	Plant-pollinator networks in Australian urban bushland remnants are not structurally equivalent to those in residential gardens	2021	Urban Ecosystems	NA	https://www.scopus.com/inward/record.uri?partnerID=HzOxMe3b&scp=85099259926&origin=inward	10.1007/s11252-020-01089-w	NO	NO	NO	NO	NO	no abundance
B165	A DNA barcode-based survey of wild urban bees in the Loire Valley, France	2021	Scientific Reports	NA	https://www.scopus.com/inward/record.uri?partnerID=HzOxMe3b&scp=85101776605&origin=inward	10.1038/s41598-021-83631-0	NO	NO	NO	NO	NO	Unrelated content
B166	Light pollution impairs urban nocturnal pollinators but less so in areas with high tree cover	2021	Science of the Total Environment	NA	https://api.elsevier.com/content/article/eid/1-s2.0-S0048969721013127	10.1016/j.scitotenv.2021.146244	NO	NO	NO	NO	NO	Unrelated content
B169	Evaluation of the importance of ornamental plants for pollinators in urban and suburban areas in Stuttgart, Germany	2021	Urban Ecosystems	NA	https://www.scopus.com/inward/record.uri?partnerID=HzOxMe3b&scp=85098065794&origin=inward	10.1007/s11252-020-01085-0	NO	NO	NO	NO	NO	Data not openly available
B170	Fascination and joy: Emotions predict urban gardeners¥ pro-pollinator behaviour	2021	Insects	NA	https://www.scopus.com/inward/record.uri?partnerID=HzOxMe3b&scp=85114996376&origin=inward	10.3390/insects12090785	NO	NO	NO	NO	NO	Unrelated content
B171	Genetic structure across urban and agricultural landscapes reveals evidence of resource specialization and philopatry in the Eastern carpenter bee, Xylocopa virginica L.	2021	Evolutionary Applications	NA	https://api.elsevier.com/content/article/eid/1-s2.0-S1752457121000253	10.1111/eva.13078	NO	NO	NO	NO	NO	Unrelated content
B172	Unprecedented density and persistence of feral honey bees in urban environments of a large se-european city (Belgrade, serbia)<sup>+</sup>	2021	Insects	NA	https://www.scopus.com/inward/record.uri?partnerID=HzOxMe3b&scp=85121654364&origin=inward	10.3390/insects12121127	NO	NO	NO	NO	NO	Unrelated content
B173	Ecological determinants of interactions as key when planning pollinator-friendly urban greening: A plant-hummingbird network example	2021	Urban Forestry and Urban Greening	NA	https://api.elsevier.com/content/article/eid/1-s2.0-S1618866721003253	10.1016/j.ufug.2021.127298	NO	NO	NO	NO	NO	Birds
B174	Roads, railways, and power lines: Are they crucial for bees in urban woodlands?	2021	Urban Forestry and Urban Greening	NA	https://api.elsevier.com/content/article/eid/1-s2.0-S161886672100145X	10.1016/j.ufug.2021.127120	NO	NO	NO	NO	NO	Unrelated content
B175	Five years of citizen science and standardised field surveys in an informal urban green space reveal a threatened Eden for wild bees in Brussels, Belgium	2021	Insect Conservation and Diversity	NA	https://www.scopus.com/inward/record.uri?partnerID=HzOxMe3b&scp=85108835815&origin=inward	10.1111/icad.12514	NO	NO	NO	NO	NO	Data not openly available
B176	Interactions between plants and pollinators across urban and rural farming landscapes	2021	Food Webs	NA	https://api.elsevier.com/content/article/eid/1-s2.0-S2352249621000070	10.1016/j.fooweb.2021.e00194	NO	NO	NO	NO	NO	not distinguisable what is urban
B177	Effects of urban greenspace configuration and native vegetation on bee and wasp reproduction	2021	Conservation Biology	NA	https://www.scopus.com/inward/record.uri?partnerID=HzOxMe3b&scp=85107061921&origin=inward	10.1111/cobi.13753	NO	NO	NO	NO	NO	Insufficient taxonomic focus
B178	Competition between a native and introduced pollinator in unmanaged urban meadows	2021	Biological Invasions	NA	https://www.scopus.com/inward/record.uri?partnerID=HzOxMe3b&scp=85101507159&origin=inward	10.1007/s10530-021-02465-z	NO	NO	NO	NO	NO	Data not openly available
B179	Red and white clover provide food resources for honeybees and wild bees in urban environments	2021	Nordic Journal of Botany	NA	https://www.scopus.com/inward/record.uri?partnerID=HzOxMe3b&scp=85103547740&origin=inward	10.1111/njb.03005	NO	NO	NO	NO	NO	Visitation
B180	Contributions of phenological groups of wild bees as an indicator of food availability in urban wastelands	2021	Ecological Indicators	NA	https://api.elsevier.com/content/article/eid/1-s2.0-S1470160X21002818	10.1016/j.ecolind.2021.107616	YES	NO	YES	NO	NO	honeybees excluded
B181	Seasonal variations of pollinator assemblages among urban and rural habitats: A comparative approach using a standardized plant community	2021	Insects	NA	https://www.scopus.com/inward/record.uri?partnerID=HzOxMe3b&scp=85102682338&origin=inward	10.3390/insects12030199	YES	YES	YES	NO	NO	Inappropiate design
B182	Chicago Bees: Urban Areas Support Diverse Bee Communities but with More Non-Native Bee Species Compared to Suburban Areas	2021	Environmental Entomology	Wiley	https://www.scopus.com/inward/record.uri?partnerID=HzOxMe3b&scp=85113757554&origin=inward	10.1093/ee/nvab048	YES	YES	YES	YES	YES
B183	Pollen food resources to help pollinators. A study of five Ranunculaceae species in urban forest	2021	Urban Forestry and Urban Greening	NA	https://api.elsevier.com/content/article/eid/1-s2.0-S1618866721000765	10.1016/j.ufug.2021.127051	NO	NO	NO	NO	NO	Unrelated content
B184	Stingless bees in urban areas: low body size and high frequency of diploid males at mating congregations of Nannotrigona perilampoides (Hymenoptera: Meliponini) in MÈrida, Yucat·n, MÈxico	2021	Apidologie	NA	https://www.scopus.com/inward/record.uri?partnerID=HzOxMe3b&scp=85105945536&origin=inward	10.1007/s13592-021-00862-w	NO	NO	NO	NO	NO	Unrelated content
B185	Orchid bees in riparian and terra-firme forest fragments in an urban matrix in southwestern Brazilian amazonia	2021	Acta Amazonica	NA	https://www.scopus.com/inward/record.uri?partnerID=HzOxMe3b&scp=85115701342&origin=inward	10.1590/1809-4392202003781	NO	NO	NO	NO	NO	Unrelated content
B186	The importance of wild bee communities as urban pollinators and the influence of honeybee hive density on wild bee crop visitation rates	2021	Journal of Pollination Ecology	NA	https://www.scopus.com/inward/record.uri?partnerID=HzOxMe3b&scp=85118754852&origin=inward	10.26786/1920-7603(2021)641	NO	NO	NO	NO	NO	honeybees excluded
B187	Urban forest fragmentation can highly influence pollinator-plant interactions in close contrasting habitats of a local herb, Ajuga decumbens (Labiatae)	2021	Urban Forestry and Urban Greening	NA	https://api.elsevier.com/content/article/eid/1-s2.0-S1618866721004052	10.1016/j.ufug.2021.127378	NO	NO	NO	NO	NO	Unrelated content
B189	What¥s in a name? Challenging the commodification of pollination through the diverse economies of `Bee Cities¥	2021	Journal of Political Ecology	NA	https://www.scopus.com/inward/record.uri?partnerID=HzOxMe3b&scp=85104796489&origin=inward	10.2458/JPE.2307	NO	NO	NO	NO	NO	Unrelated content
B190	Early Floral Resources for Urban Bees from Ornamental Shrubs Ribes Aureum, Ribes Sanguineum and Staphylea Pinnata	2021	Journal of Apicultural Science	NA	https://www.scopus.com/inward/record.uri?partnerID=HzOxMe3b&scp=85096989272&origin=inward	10.2478/jas-2020-0026	NO	NO	NO	NO	NO	Plant focus
B191	Body size variation in a social sweat bee, halictus ligatus (Halictidae, apoidea), across urban environments	2021	Insects	NA	https://www.scopus.com/inward/record.uri?partnerID=HzOxMe3b&scp=85121523341&origin=inward	10.3390/insects12121086	NO	NO	NO	NO	NO	Unrelated content
B192	Model Development for Optimized Land Usage in Urban Agglomeration Zone Using Bee Colony Algorithms	2021	Microprocessors and Microsystems	NA	https://api.elsevier.com/content/article/eid/1-s2.0-S014193312030884X	10.1016/j.micpro.2020.103739	NO	NO	NO	NO	NO	Unrelated content
B194	Survey of bee friendly flowering plants and bee-plant interaction in an urban green space in Bengaluru, India	2021	Journal of Environmental Biology	NA	https://www.scopus.com/inward/record.uri?partnerID=HzOxMe3b&scp=85115911320&origin=inward	10.22438/jeb/42/5/MRN-1776	NO	NO	NO	NO	NO	Plant focus
B195	Reproductive trait differences drive offspring production in urban cavity-nesting bees and wasps	2021	Ecology and Evolution	NA	https://www.scopus.com/inward/record.uri?partnerID=HzOxMe3b&scp=85108251545&origin=inward	10.1002/ece3.7537	NO	NO	NO	NO	NO	Unrelated content
B199	Identification of university students of recognition status and usage habits of bee products in Rize city	2021	Uludag Aricilik Dergisi	NA	https://www.scopus.com/inward/record.uri?partnerID=HzOxMe3b&scp=85106981558&origin=inward	10.31467/uluaricilik.789926	NO	NO	NO	NO	NO	Unrelated content
B200	How do solitary bees use urban gardens? A lockdown study	2021	British Wildlife	NA	https://www.scopus.com/inward/record.uri?partnerID=HzOxMe3b&scp=85171981287&origin=inward		NO	NO	NO	NO	NO	Insufficient taxonomic focus
B201	Urban Bees Benefit from a Native Forest Species Grown in a City Environment-A Case Study of Geranium Phaeum L.	2021	Journal of Apicultural Science	NA	https://www.scopus.com/inward/record.uri?partnerID=HzOxMe3b&scp=85122584718&origin=inward	10.2478/jas-2021-0024	NO	NO	NO	NO	NO	Plant focus
B202	Bees on the tomb of urban VIII	2021	"Remove Not the Ancient Landmark": Public Monuments and Moral Values	NA	https://www.scopus.com/inward/record.uri?partnerID=HzOxMe3b&scp=85113634642&origin=inward		NO	NO	NO	NO	NO	Unrelated content
B203	Bee- And Wasp-Venom Sensitization in Schoolchildren of High- And Low-Socioeconomic Status Living in an Urban Area of Indonesia	2021	International Archives of Allergy and Immunology	NA	https://www.scopus.com/inward/record.uri?partnerID=HzOxMe3b&scp=85105970864&origin=inward	10.1159/000516155	NO	NO	NO	NO	NO	Unrelated content
B210	Wild bee conservation within urban gardens and nurseries: Effects of local and landscapemanagement	2020	Sustainability (Switzerland)	NA	https://www.scopus.com/inward/record.uri?partnerID=HzOxMe3b&scp=85086128226&origin=inward	10.3390/su12010293	YES	NO	YES	NO	NO	honeybees excluded
B211	Wild bees and hoverflies respond differently to urbanisation, human population density and urban form	2020	Landscape and Urban Planning	NA	https://api.elsevier.com/content/article/eid/1-s2.0-S0169204620302759	10.1016/j.landurbplan.2020.103901	YES	NO	YES	NO	NO	honeybees excluded
B212	City dwelling wild bees: how communal gardens promote species richness	2020	Urban Ecosystems	NA	https://www.scopus.com/inward/record.uri?partnerID=HzOxMe3b&scp=85075928803&origin=inward	10.1007/s11252-019-00902-5	YES	NO	YES	NO	NO	honeybees excluded
B214	Linking pollinators and city flora: How vegetation composition and environmental features shapes pollinators composition in urban environment	2020	Urban Forestry and Urban Greening	NA	https://api.elsevier.com/content/article/eid/1-s2.0-S1618866720306129	10.1016/j.ufug.2020.126795	NO	NO	NO	NO	NO	Plant focus
B216	Tropical urban areas support highly diverse plant-pollinator interactions: An assessment from Brazil	2020	Landscape and Urban Planning	NA	https://api.elsevier.com/content/article/eid/1-s2.0-S016920461931374X	10.1016/j.landurbplan.2020.103801	NO	NO	NO	NO	NO	Not urban
B219	Plant-pollinator interactions along an urbanization gradient from cities and villages to farmland landscapes	2020	Ecosphere	NA	https://www.scopus.com/inward/record.uri?partnerID=HzOxMe3b&scp=85080995129&origin=inward	10.1002/ecs2.3020	NO	NO	NO	NO	NO	Insufficient taxonomic resolution
B220	Invasive paper wasp turns urban pollinator gardens into ecological traps for monarch butterfly larvae	2020	Scientific Reports	NA	https://www.scopus.com/inward/record.uri?partnerID=HzOxMe3b&scp=85086385997&origin=inward	10.1038/s41598-020-66621-6	NO	NO	NO	NO	NO	Unrelated content
B221	Green patches among a grey patchwork: the importance of preserving natural habitats to harbour cavity-nesting bees and wasps (Hymenoptera) and their natural enemies in urban areas	2020	Biodiversity and Conservation	NA	https://www.scopus.com/inward/record.uri?partnerID=HzOxMe3b&scp=85084499492&origin=inward	10.1007/s10531-020-01985-9	NO	NO	NO	NO	NO	Insufficient taxonomic focus
B222	Year-round temporal stability of a tropical, urban plant-pollinator network	2020	PLoS ONE	NA	https://api.elsevier.com/content/article/eid/1-s2.0-S1932620323495715	10.1371/journal.pone.0230490	NO	NO	NO	NO	NO	Insufficient taxonomic resolution
B223	Domestic gardens mitigate risk of exposure of pollinators to pesticides-an urban-rural case study using a red mason bee species for biomonitoring	2020	Sustainability (Switzerland)	NA	https://www.scopus.com/inward/record.uri?partnerID=HzOxMe3b&scp=85096063857&origin=inward	10.3390/su12229427	NO	NO	NO	NO	NO	Unrelated content
B224	Broader phenology of pollinator activity and higher plant reproductive success in an urban habitat compared to a rural one	2020	Ecology and Evolution	NA	https://www.scopus.com/inward/record.uri?partnerID=HzOxMe3b&scp=85091147487&origin=inward	10.1002/ece3.6794	NO	NO	NO	NO	NO	Unrelated content
B225	Comparative analysis of viruses in four bee species collected from agricultural, urban, and natural landscapes	2020	PLoS ONE	NA	https://www.scopus.com/inward/record.uri?partnerID=HzOxMe3b&scp=85086522941&origin=inward	10.1371/journal.pone.0234431	NO	NO	NO	NO	NO	Unrelated content
B226	Applying `action situation¥ concepts to public land managers¥ perceptions of flowering bee lawns in urban parks	2020	Urban Forestry and Urban Greening	NA	https://api.elsevier.com/content/article/eid/1-s2.0-S1618866719309628	10.1016/j.ufug.2020.126711	NO	NO	NO	NO	NO	Unrelated content
B227	Pollen preference of stingless bees (Melipona rufiventris and M. quadrifasciata anthidioides) inside an urban tropical forest at Rio de Janeiro city	2020	Journal of Apicultural Research	NA	https://www.scopus.com/inward/record.uri?partnerID=HzOxMe3b&scp=85078780404&origin=inward	10.1080/00218839.2020.1714863	NO	NO	NO	NO	NO	Unrelated content
B228	Land Conversion for Solar Facilities and Urban Sprawl in Southwest Deserts Causes Different Amounts of Habitat Loss for Ashmeadiella Bees	2020	Journal of the Kansas Entomological Society	NA	https://www.scopus.com/inward/record.uri?partnerID=HzOxMe3b&scp=85078337807&origin=inward	10.2317/0022-8567-92.2.468	NO	NO	NO	NO	NO	Unrelated content
B229	Species turnover and low stability in a community of euglossine bees (Hymenoptera: Apidae) sampled within 28 years in an urban forest fragment	2020	Apidologie	NA	https://www.scopus.com/inward/record.uri?partnerID=HzOxMe3b&scp=85085016018&origin=inward	10.1007/s13592-020-00772-3	NO	NO	NO	NO	NO	Insufficient taxonomic focus
B230	Native bee diversity and abundance in an urban green space in Bengaluru, India	2020	Journal of Environmental Biology	NA	https://www.scopus.com/inward/record.uri?partnerID=HzOxMe3b&scp=85097478264&origin=inward	10.22438/JEB/41/6/MRN-1438	NO	NO	NO	NO	NO	honeybees excluded
B231	Urban bumble bees are unaffected by the proportion of intensely developed land within urban environments of the industrial Midwestern USA	2020	Urban Ecosystems	NA	https://www.scopus.com/inward/record.uri?partnerID=HzOxMe3b&scp=85081650741&origin=inward	10.1007/s11252-020-00965-9	NO	NO	NO	NO	NO	Insufficient taxonomic focus
B232	Suitability of native milkweed (Asclepias) species versus cultivars for supporting monarch butterflies and bees in urban gardens	2020	PeerJ	NA	https://www.scopus.com/inward/record.uri?partnerID=HzOxMe3b&scp=85092348160&origin=inward	10.7717/peerj.9823	NO	NO	NO	NO	NO	Plant focus
B235	Ecological impact and population status of non-native bees in a Brazilian urban environment	2020	Revista Brasileira de Entomologia	NA	https://www.scopus.com/inward/record.uri?partnerID=HzOxMe3b&scp=85086238516&origin=inward	10.1590/1806-9665-RBENT-2020-0006	NO	NO	NO	NO	NO	honeybees excluded
B236	Energy-saving optimisation method for green space planning of urban gardens based on artificial bee colony algorithm	2020	International Journal of Global Energy Issues	NA	https://www.scopus.com/inward/record.uri?partnerID=HzOxMe3b&scp=85096161840&origin=inward	10.1504/IJGEI.2020.111186	NO	NO	NO	NO	NO	Unrelated content
B237	Assessing the efficacy of bee promoting measures (Hymenoptera, apiformes) along an urban-rural gradient	2020	Journal fur Kulturpflanzen	NA	https://www.scopus.com/inward/record.uri?partnerID=HzOxMe3b&scp=85084124868&origin=inward	10.5073/JfK.2020.05.07	NO	NO	NO	NO	NO	Unrelated content
B238	Urban fragment of the Atlantic Rainforest as a refuge for cavity-nesting bees and wasps (Hymenoptera: Aculeata)	2020	Journal of Natural History	NA	https://www.scopus.com/inward/record.uri?partnerID=HzOxMe3b&scp=85101850201&origin=inward	10.1080/00222933.2020.1837978	NO	NO	NO	NO	NO	Unrelated content
B239	One-year-old flower strips already support a quarter of a city's bee species	2020	Journal of Hymenoptera Research	NA	https://www.scopus.com/inward/record.uri?partnerID=HzOxMe3b&scp=85089668771&origin=inward	10.3897/jhr.76.49518	NO	NO	NO	NO	NO	no abundance
B241	Remnant prairies and organic gardens provide complementary habitat for native bees within a midwestern urban matrix	2020	Ecological Restoration	NA	https://www.scopus.com/inward/record.uri?partnerID=HzOxMe3b&scp=85080892124&origin=inward	10.3368/er.38.1.3	NO	NO	NO	NO	NO	honeybees excluded
B244	Effect of substrate type and irrigation frequency on growth of the bee-friendly plant Thymus citriodorus on an urban extensive green roof	2020	Acta Horticulturae	NA	https://www.scopus.com/inward/record.uri?partnerID=HzOxMe3b&scp=85099500565&origin=inward	10.17660/ActaHortic.2020.1298.79	NO	NO	NO	NO	NO	Unrelated content
B245	Nesting biology of the oil-collecting bee epicharis (Hoplepicharis) fasciata (hymenoptera: Apidae) in an urban area of Rio de Janeiro, RJ, Brazil	2020	Iheringia - Serie Zoologia	NA	https://www.scopus.com/inward/record.uri?partnerID=HzOxMe3b&scp=85095958884&origin=inward	10.1590/1678-4766e2020025	NO	NO	NO	NO	NO	Unrelated content
B246	Orchid bees (Hymenoptera: Apidae: Euglossina) of a savanna-like 'Cerrado' remnant inside an urban area in Central Brazil	2020	North-Western Journal of Zoology	NA	https://www.scopus.com/inward/record.uri?partnerID=HzOxMe3b&scp=85087435946&origin=inward		NO	NO	NO	NO	NO	Unrelated content
B252	Evaluating the dependence of urban pollinators on ornamental, non-native, and `weedy¥ floral resources	2019	Urban Ecosystems	NA	https://www.scopus.com/inward/record.uri?partnerID=HzOxMe3b&scp=85056331607&origin=inward	10.1007/s11252-018-0817-z	NO	NO	NO	NO	NO	Unrelated content
B254	Are all urban green spaces a favourable habitat for†pollinator communities? Bees, butterflies and hoverflies in different urban green areas	2019	Ecological Entomology	Wiley	https://www.scopus.com/inward/record.uri?partnerID=HzOxMe3b&scp=85065672364&origin=inward	10.1111/een.12744	YES	YES	YES	YES	YES
B255	Plant-hummingbird interaction networks in urban areas: Generalization and the importance of trees with specialized flowers as a nectar resource for pollinator conservation	2019	Biological Conservation	NA	https://api.elsevier.com/content/article/eid/1-s2.0-S0006320718313521	10.1016/j.biocon.2018.12.012	NO	NO	NO	NO	NO	Birds
B256	Wastelands: Their attractiveness and importance for preserving the diversity of wild bees in urban areas	2019	Journal of Insect Conservation	NA	https://www.scopus.com/inward/record.uri?partnerID=HzOxMe3b&scp=85064454702&origin=inward	10.1007/s10841-019-00148-8	NO	NO	NO	NO	NO	honeybees excluded
B259	Pollen metabarcoding reveals broad and species-specific resource use by urban bees	2019	PeerJ	NA	https://www.scopus.com/inward/record.uri?partnerID=HzOxMe3b&scp=85063615290&origin=inward	10.7717/peerj.5999	NO	NO	NO	NO	NO	Unrelated content
B260	Assessing the efficacy of citizen scientists monitoring native bees in urban areas	2019	Global Ecology and Conservation	NA	https://api.elsevier.com/content/article/eid/1-s2.0-S2351989418305006	10.1016/j.gecco.2019.e00561	NO	NO	NO	NO	NO	Unrelated content
B261	Reduced thermal variability in cities and its impact on honey bee thermal tolerance	2019	PeerJ	NA	https://www.scopus.com/inward/record.uri?partnerID=HzOxMe3b&scp=85074535158&origin=inward	10.7717/peerj.7060	NO	NO	NO	NO	NO	Unrelated content
B263	Large-scale urban mapping using integrated geographic object-based image analysis and artificial bee colony optimization from worldview-3 data	2019	International Journal of Remote Sensing	NA	https://www.scopus.com/inward/record.uri?partnerID=HzOxMe3b&scp=85063638929&origin=inward	10.1080/01431161.2019.1594435	NO	NO	NO	NO	NO	Unrelated content
B264	Wild bees and urban agriculture: assessing pollinator supply and demand across urban landscapes	2019	Urban Ecosystems	NA	https://www.scopus.com/inward/record.uri?partnerID=HzOxMe3b&scp=85060014289&origin=inward	10.1007/s11252-019-0826-6	NO	NO	NO	NO	NO	honeybees excluded
B266	Floral reward and insect visitors in six ornamental Lonicera species - Plants suitable for urban bee-friendly gardens	2019	Urban Forestry and Urban Greening	NA	https://api.elsevier.com/content/article/eid/1-s2.0-S1618866718307040	10.1016/j.ufug.2019.126390	NO	NO	NO	NO	NO	plant focus
B267	A spatial exploring model for urban land ecological security based on a modified artificial bee colony algorithm	2019	Ecological Informatics	NA	https://api.elsevier.com/content/article/eid/1-s2.0-S1574954118302085	10.1016/j.ecoinf.2018.12.009	NO	NO	NO	NO	NO	Unrelated content
B268	Metabarcoding of honey to assess differences in plant-pollinator interactions between urban and non-urban sites	2019	Apidologie	NA	https://www.scopus.com/inward/record.uri?partnerID=HzOxMe3b&scp=85065845555&origin=inward	10.1007/s13592-019-00646-3	NO	NO	NO	NO	NO	Unrelated content
B269	Pollinator-Mediated Gene Flow Connects Green Roof Populations Across the Urban Matrix: A Paternity Analysis of the Self-Compatible Forb Penstemon hirsutus	2019	Frontiers in Ecology and Evolution	NA	https://www.scopus.com/inward/record.uri?partnerID=HzOxMe3b&scp=85071687362&origin=inward	10.3389/fevo.2019.00299	NO	NO	NO	NO	NO	Unrelated content
B270	Short-distance pollen dispersal by bats in an urban setting: monitoring the movement of a vertebrate pollinator through fluorescent dyes	2019	Urban Ecosystems	NA	https://www.scopus.com/inward/record.uri?partnerID=HzOxMe3b&scp=85059859030&origin=inward	10.1007/s11252-019-0825-7	NO	NO	NO	NO	NO	Bats
B271	Novel plant-insect interactions in an urban environment: enemies, protectors, and pollinators of invasive knotweeds	2019	Ecosphere	NA	https://www.scopus.com/inward/record.uri?partnerID=HzOxMe3b&scp=85076233779&origin=inward	10.1002/ecs2.2885	NO	NO	NO	NO	NO	Unrelated content
B272	Native and ornamental exotic resources in pollen loads and garbage pellets of four stingless bees (Apidae, Meliponini) in an urban environment with riparian native forest	2019	Anais da Academia Brasileira de Ciencias	NA	https://www.scopus.com/inward/record.uri?partnerID=HzOxMe3b&scp=85075741342&origin=inward	10.1590/0001-3765201920190360	NO	NO	NO	NO	NO	Unrelated content
B273	Local landscapes and microhabitat characteristics are important determinants of urban-suburban forest bee communities	2019	Ecosphere	NA	https://www.scopus.com/inward/record.uri?partnerID=HzOxMe3b&scp=85074225182&origin=inward	10.1002/ecs2.2908	NO	NO	NO	NO	NO	Unrelated content
B274	Urban development decreases bee abundance and diversity within coastal dune systems	2019	Global Ecology and Conservation	NA	https://api.elsevier.com/content/article/eid/1-s2.0-S2351989419301842	10.1016/j.gecco.2019.e00711	NO	NO	NO	NO	NO	Not urban
B275	The influence of garden flowers on pollinator visits to forest flowers: comparison of bumblebee habitat use between urban and natural areas	2019	Urban Ecosystems	NA	https://www.scopus.com/inward/record.uri?partnerID=HzOxMe3b&scp=85070903937&origin=inward	10.1007/s11252-019-00891-5	NO	NO	NO	NO	NO	plant focus
B276	Pollen analysis of the post-emergence residue of Euglossa bees (Apidae: Euglossini) nesting in an urban fragment	2019	Sociobiology	NA	https://www.scopus.com/inward/record.uri?partnerID=HzOxMe3b&scp=85067391091&origin=inward	10.13102/sociobiology.v66i1.3434	NO	NO	NO	NO	NO	Unrelated content
B278	Characteristics of blooming, pollen production, and insect visitors of polemonium caeruleum l. - a species with a potential to enrich pollinator-friendly urban habitats	2019	Acta Agrobotanica	NA	https://www.scopus.com/inward/record.uri?partnerID=HzOxMe3b&scp=85084256407&origin=inward	10.5586/aa.1795	NO	NO	NO	NO	NO	Unrelated content
B279	Do Bee Wings Adapt for Flight in Urban Environments?	2019	Southeastern Naturalist	NA	https://www.scopus.com/inward/record.uri?partnerID=HzOxMe3b&scp=85068179682&origin=inward	10.1656/058.018.0210	NO	NO	NO	NO	NO	Unrelated content
B283	Forest bees are replaced in agricultural and urban landscapes by native species with different phenologies and life-history traits	2018	Global Change Biology	NA	https://www.scopus.com/inward/record.uri?partnerID=HzOxMe3b&scp=85039694666&origin=inward	10.1111/gcb.13921	NO	NO	NO	NO	NO	Not urban
B284	City parks vs. natural areas - is it possible to preserve a natural level of bee richness and abundance in a city park?	2018	Urban Ecosystems	NA	https://www.scopus.com/inward/record.uri?partnerID=HzOxMe3b&scp=85045250990&origin=inward	10.1007/s11252-018-0756-8	NO	NO	NO	NO	NO	Data not openly available
B286	Unique bee communities within vacant lots and urban farms result from variation in surrounding urbanization intensity	2018	Sustainability (Switzerland)	MDPI	https://www.scopus.com/inward/record.uri?partnerID=HzOxMe3b&scp=85048267746&origin=inward	10.3390/su10061926	YES	YES	YES	YES	YES
B287	Citizen science in schools: Engaging students in research on urban habitat for pollinators	2018	Austral Ecology	NA	https://www.scopus.com/inward/record.uri?partnerID=HzOxMe3b&scp=85052529942&origin=inward	10.1111/aec.12608	NO	NO	NO	NO	NO	Unrelated content
B288	Monitoring Neonicotinoid Exposure for Bees in Rural and Peri-urban Areas of the U.K. during the Transition from Pre- to Post-moratorium	2018	Environmental Science and Technology	NA	https://www.scopus.com/inward/record.uri?partnerID=HzOxMe3b&scp=85049376459&origin=inward	10.1021/acs.est.7b06573	NO	NO	NO	NO	NO	Unrelated content
B289	Wild bee species abundance and richness across an urban-rural gradient	2018	Journal of Insect Conservation	NA	https://www.scopus.com/inward/record.uri?partnerID=HzOxMe3b&scp=85047428320&origin=inward	10.1007/s10841-018-0068-6	YES	NO	NO	NO	NO	honeybees excluded
B290	Garden pollinators and the potential for ecosystem service flow to urban and peri-urban agriculture	2018	Sustainability (Switzerland)	NA	https://www.scopus.com/inward/record.uri?partnerID=HzOxMe3b&scp=85048626304&origin=inward	10.3390/su10062047	YES	NO	NO	NO	NO	Data not openly available
B291	Bees as bioindicators of environmental pollution with metals in an urban area	2018	Journal of Ecological Engineering	NA	https://www.scopus.com/inward/record.uri?partnerID=HzOxMe3b&scp=85045391897&origin=inward	10.12911/22998993/85738	NO	NO	NO	NO	NO	Unrelated content
B294	Colonization and usage of eight milkweed (Asclepias) species by monarch butterflies and bees in urban garden settings	2018	Journal of Insect Conservation	NA	https://www.scopus.com/inward/record.uri?partnerID=HzOxMe3b&scp=85048051532&origin=inward	10.1007/s10841-018-0069-5	NO	NO	NO	NO	NO	plant focus
B295	Pollinators exert positive selection on flower size on urban, but not on rural Scotch broom (Cytisus scoparius L. Link)	2018	Journal of Plant Ecology	NA	https://www.scopus.com/inward/record.uri?partnerID=HzOxMe3b&scp=85043704092&origin=inward	10.1093/jpe/rtx024	NO	NO	NO	NO	NO	plant focus
B296	A Specialist in an Urban Area: Are Cities Suitable to Harbour Populations of the Oligolectic Bee Centris (Melacentris) collaris (Apidae: Centridini)?	2018	Annales Zoologici Fennici	NA	https://www.scopus.com/inward/record.uri?partnerID=HzOxMe3b&scp=85046843944&origin=inward	10.5735/086.055.0101	NO	NO	NO	NO	NO	Unrelated content
B297	Perennial ground cover plants as floral resources for urban pollinators: A case of Geranium species	2018	Urban Forestry and Urban Greening	NA	https://api.elsevier.com/content/article/eid/1-s2.0-S1618866717306957	10.1016/j.ufug.2018.03.018	NO	NO	NO	NO	NO	Unrelated content
B298	Assessing residential front yards using Google Street View and geospatial video: A virtual survey approach for urban pollinator conservation	2018	Applied Geography	NA	https://api.elsevier.com/content/article/eid/1-s2.0-S0143622817303168	10.1016/j.apgeog.2018.01.010	NO	NO	NO	NO	NO	Unrelated content
B299	Comparison of Visitors and Pollinators of Mucuna macrocarpa between Urban and Forest Environments	2018	Mammal Study	NA	https://www.scopus.com/inward/record.uri?partnerID=HzOxMe3b&scp=85054400459&origin=inward	10.3106/ms2018-0029	NO	NO	NO	NO	NO	plant focus
B300	Floral sources used by the orchid bee Euglossa cordata (Linnaeus, 1758) (Apidae: Euglossini) in an urban area of south-eastern Brazil	2018	Grana	NA	https://www.scopus.com/inward/record.uri?partnerID=HzOxMe3b&scp=85050976008&origin=inward	10.1080/00173134.2018.1479445	NO	NO	NO	NO	NO	Unrelated content
B301	Estimates of accessible food resources for pollinators in urban landscapes should take landscape friction into account	2018	Ecosphere	NA	https://www.scopus.com/inward/record.uri?partnerID=HzOxMe3b&scp=85055639518&origin=inward	10.1002/ecs2.2486	NO	NO	NO	NO	NO	Unrelated content
B303	Diversity of flower visiting insects in dry grasslands and vineyards close to the city of vienna with special focus on wild bees	2018	Sociobiology	NA	https://www.scopus.com/inward/record.uri?partnerID=HzOxMe3b&scp=85054976747&origin=inward	10.13102/sociobiology.v65i4.3370	NO	NO	NO	NO	NO	honeybees excluded
B304	Detection of the effect of bee propolis ethanol extract against molecularly identified multiple-drug resistant bacterial isolates in wounds of hospitalized patients in Ahvaz City, Iran	2018	Journal of Isfahan Medical School	NA	https://www.scopus.com/inward/record.uri?partnerID=HzOxMe3b&scp=85044096439&origin=inward	10.22122/jims.v35i463.9404	NO	NO	NO	NO	NO	Unrelated content
B312	Big city Bombus: Using natural history and land-use history to find significant environmental drivers in bumble-bee declines in urban development	2017	Royal Society Open Science	NA	https://www.scopus.com/inward/record.uri?partnerID=HzOxMe3b&scp=85019544118&origin=inward	10.1098/rsos.170156	NO	NO	NO	NO	NO	Insufficient taxonomic focus
B313	A spatial framework for targeting urban planning for pollinators and people with local stakeholders: A route to healthy, blossoming communities?	2017	Environmental Research	NA	https://api.elsevier.com/content/article/eid/1-s2.0-S0013935117311982	10.1016/j.envres.2017.06.023	NO	NO	NO	NO	NO	Unrelated content
B314	Spatial and taxonomic patterns of honey bee foraging: A choice test between urban and agricultural landscapes	2017	Journal of Urban Ecology	NA	https://www.scopus.com/inward/record.uri?partnerID=HzOxMe3b&scp=85026615932&origin=inward	10.1093/jue/juw008	NO	NO	NO	NO	NO	Unrelated content
B315	Honey bees are the dominant diurnal pollinator of native milkweed in a large urban park	2017	Ecology and Evolution	NA	https://www.scopus.com/inward/record.uri?partnerID=HzOxMe3b&scp=85029021499&origin=inward	10.1002/ece3.3394	NO	NO	NO	NO	NO	Unrelated content
B316	Habitat fragmentation leads to reduced pollinator visitation, fruit production and recruitment in urban mangrove forests	2017	Oecologia	NA	https://www.scopus.com/inward/record.uri?partnerID=HzOxMe3b&scp=85028969491&origin=inward	10.1007/s00442-017-3941-1	NO	NO	NO	NO	NO	Unrelated content
B318	Considering the unintentional consequences of pollinator gardens for urban native plants: is the road to extinction paved with good intentions?	2017	New Phytologist	NA	https://www.scopus.com/inward/record.uri?partnerID=HzOxMe3b&scp=85020489264&origin=inward	10.1111/nph.14656	NO	NO	NO	NO	NO	Unrelated content
B319	Vegetation Management and Host Density Influence Bee-Parasite Interactions in Urban Gardens	2017	Environmental Entomology	NA	https://www.scopus.com/inward/record.uri?partnerID=HzOxMe3b&scp=85040101533&origin=inward	10.1093/ee/nvx155	NO	NO	NO	NO	NO	Unrelated content
B320	Bee life in the city: An analysis of the pollen provisions of Centris (Centris) flavifrons (Centridini) in an Urban Area	2017	Sociobiology	NA	https://www.scopus.com/inward/record.uri?partnerID=HzOxMe3b&scp=85029899915&origin=inward	10.13102/sociobiology.v64i2.1277	NO	NO	NO	NO	NO	Unrelated content
B321	Buzz in Paris: flower production and plant-pollinator interactions in plants from contrasted urban and rural origins	2017	Genetica	NA	https://www.scopus.com/inward/record.uri?partnerID=HzOxMe3b&scp=85029737333&origin=inward	10.1007/s10709-017-9993-7	NO	NO	NO	NO	NO	Unrelated content
B325	Wild bees (Hymenoptera: Apidae) in the city of Lausanne; synthesis of two years of targeted inventories	2017	Bulletin de la Societe Vaudoise des Sciences Naturelles	NA	https://www.scopus.com/inward/record.uri?partnerID=HzOxMe3b&scp=85040834415&origin=inward		NO	NO	NO	NO	NO	honeybees excluded
B326	Bees live the city life in Detroit: Important pollinators under threat from habitat destruction, bumblebees may find refuge on vacant land throughout Michigan's largest metropolis	2017	Scientist	NA	https://www.scopus.com/inward/record.uri?partnerID=HzOxMe3b&scp=85029172765&origin=inward		NO	NO	NO	NO	NO	Insufficient taxonomic focus
B327	The influence of nest site selection on the population dynamics of Africanized honey bees in an urban landscape	2017	Entomologia Experimentalis et Applicata	NA	https://www.scopus.com/inward/record.uri?partnerID=HzOxMe3b&scp=85014457360&origin=inward	10.1111/eea.12549	NO	NO	NO	NO	NO	Unrelated content
B328	Food for pollinators: Quantifying the nectar and pollen resources of urban flower meadows	2016	PLoS ONE	NA	https://www.scopus.com/inward/record.uri?partnerID=HzOxMe3b&scp=84976618027&origin=inward	10.1371/journal.pone.0158117	NO	NO	NO	NO	NO	Unrelated content
B333	Features of urban green space favourable for large and diverse bee populations (Hymenoptera: Apoidea: Apiformes)	2016	Urban Forestry and Urban Greening	NA	https://api.elsevier.com/content/article/eid/1-s2.0-S1618866716303612	10.1016/j.ufug.2016.10.015	NO	NO	NO	NO	NO	Unrelated content
B334	Influence of the reduction of urban lawn mowing on wild bee diversity (Hymenoptera, Apoidea)	2016	Journal of Hymenoptera Research	NA	https://www.scopus.com/inward/record.uri?partnerID=HzOxMe3b&scp=84971498956&origin=inward	10.3897/JHR.49.7929	NO	NO	NO	NO	NO	honeybees excluded
B336	Temporal dynamics influenced by global change: Bee community phenology in urban, agricultural, and natural landscapes	2016	Global Change Biology	NA	https://www.scopus.com/inward/record.uri?partnerID=HzOxMe3b&scp=84959539847&origin=inward	10.1111/gcb.13141	NO	NO	NO	NO	NO	Data not openly available
B337	Increased pollinator activity in urban gardens with more native flora	2016	Applied Ecology and Environmental Research	NA	https://www.scopus.com/inward/record.uri?partnerID=HzOxMe3b&scp=84961343815&origin=inward	10.15666/aeer/1401_297310	NO	NO	NO	NO	NO	Insufficient taxonomic resolution
B339	Pan traps and bee body size in unmanaged urban habitats	2016	Journal of Hymenoptera Research	PENSOFT	https://www.scopus.com/inward/record.uri?partnerID=HzOxMe3b&scp=84988964125&origin=inward	10.3897/jhr.51.9353	YES	YES	YES	YES	YES
B340	Discovery of Transition Rules for Cellular Automata Using Artificial Bee Colony and Particle Swarm Optimization Algorithms in Urban Growth Modeling	2016	ISPRS International Journal of Geo-Information	NA	https://www.scopus.com/inward/record.uri?partnerID=HzOxMe3b&scp=85101793259&origin=inward	10.3390/ijgi5120241	NO	NO	NO	NO	NO	Unrelated content
B341	Evaluation of selected ornamental asteraceae as a pollen source for urban bees	2016	Journal of Apicultural Science	NA	https://www.scopus.com/inward/record.uri?partnerID=HzOxMe3b&scp=85025164182&origin=inward	10.1515/JAS-2016-0031	NO	NO	NO	NO	NO	plant focus
B342	Nestng stngless bees in urban areas: A reevaluaton afer eight years	2016	Sociobiology	NA	https://www.scopus.com/inward/record.uri?partnerID=HzOxMe3b&scp=84992491376&origin=inward	10.13102/sociobiology.v63i3.778	NO	NO	NO	NO	NO	Unrelated content
B351	Diversity and abundance of solitary and primitively eusocial bees in an urban centre: a case study from Northampton (England)	2015	Journal of Insect Conservation	NA	https://www.scopus.com/inward/record.uri?partnerID=HzOxMe3b&scp=84930927824&origin=inward	10.1007/s10841-015-9769-2	NO	NO	NO	NO	NO	Unrelated content
B352	Exotics on exotics: Pollen analysis of urban bees visiting Sedum on a green roof	2015	Urban Ecosystems	NA	https://www.scopus.com/inward/record.uri?partnerID=HzOxMe3b&scp=84939876683&origin=inward	10.1007/s11252-014-0408-6	NO	NO	NO	NO	NO	Unrelated content
B354	Nest suitability, fine-scale population structure and male-mediated dispersal of a solitary ground nesting bee in an urban landscape	2015	PLoS ONE	NA	https://api.elsevier.com/content/article/eid/1-s2.0-S1932620315155111	10.1371/journal.pone.0125719	NO	NO	NO	NO	NO	Unrelated content
B355	Long-term ecology of orchid bees in an urban forest remnant	2015	Apidologie	NA	https://www.scopus.com/inward/record.uri?partnerID=HzOxMe3b&scp=84928995497&origin=inward	10.1007/s13592-014-0328-8	NO	NO	NO	NO	NO	Unrelated content
B356	Organic tracers from asphalt in propolis produced by urban honey bees, Apis mellifera Linn.	2015	PLoS ONE	NA	https://api.elsevier.com/content/article/eid/1-s2.0-S1932620315189375	10.1371/journal.pone.0128311	NO	NO	NO	NO	NO	Unrelated content
B357	Within-colony variation in the immunocompetency of managed and feral honey bees (Apis mellifera L.) in different urban landscapes	2015	Insects	NA	https://www.scopus.com/inward/record.uri?partnerID=HzOxMe3b&scp=84946019883&origin=inward	10.3390/insects6040912	NO	NO	NO	NO	NO	Unrelated content
B358	Wild bees (Hymenoptera: Apoidea) in an urban botanical garden in Buenos Aires, Argentina	2015	Studies on Neotropical Fauna and Environment	NA	https://www.scopus.com/inward/record.uri?partnerID=HzOxMe3b&scp=84951567478&origin=inward	10.1080/01650521.2015.1093764	YES	NO	YES	NO	NO	honeybees excluded
B359	Complete genome sequence of Paenibacillus larvae MEX14, isolated from honey bee larvae from the Xochimilco quarter in Mexico City	2015	Genome Announcements	NA	https://www.scopus.com/inward/record.uri?partnerID=HzOxMe3b&scp=85008500387&origin=inward	10.1128/genomeA.00968-15	NO	NO	NO	NO	NO	Unrelated content
B360	Nests of bees of the anthidiine genus Ananthidium Urban (Hymenoptera, Apidae, Megachilinae)	2015	Journal of Hymenoptera Research	NA	https://www.scopus.com/inward/record.uri?partnerID=HzOxMe3b&scp=84953326235&origin=inward	10.3897/JHR.47.6805	NO	NO	NO	NO	NO	Unrelated content
B361	Nest and immatures of the south american anthidiine bee notanthidium (Allanthidium) chilense (Urban) (Apoidea: Megachilidae)	2015	American Museum Novitates	NA	https://www.scopus.com/inward/record.uri?partnerID=HzOxMe3b&scp=84923973184&origin=inward	10.1206/3826.1	NO	NO	NO	NO	NO	Unrelated content
B363	Description of the male, new geographical record, and biological notes on the small resin bee Hypanthidioides (Ctenanthidium) bifasciata (Urban, 1993) (Hymenoptera: Megachilidae)	2015	Pan-Pacific Entomologist	NA	https://www.scopus.com/inward/record.uri?partnerID=HzOxMe3b&scp=84951929715&origin=inward	10.3956/2015-91.2.184	NO	NO	NO	NO	NO	Unrelated content
B366	Pollinator assemblages on dandelions and white clover in urban and suburban lawns	2014	Journal of Insect Conservation	NA	https://www.scopus.com/inward/record.uri?partnerID=HzOxMe3b&scp=84919699027&origin=inward	10.1007/s10841-014-9694-9	NO	NO	NO	NO	NO	plant focus
B368	Different responses of bees and hoverflies to land use in an urban-rural gradient show the importance of the nature of the rural land use	2014	Landscape and Urban Planning	NA	https://api.elsevier.com/content/article/eid/1-s2.0-S0169204614000528	10.1016/j.landurbplan.2014.02.017	NO	NO	NO	NO	NO	Data not openly available
B369	Pollinator interactions with yellow starthistle (Centaurea solstitialis) across urban, agricultural, and natural landscapes	2014	PLoS ONE	NA	https://www.scopus.com/inward/record.uri?partnerID=HzOxMe3b&scp=84898405102&origin=inward	10.1371/journal.pone.0086357	NO	NO	NO	NO	NO	Unrelated content
B370	Among the colony: Ethnographic fieldwork, urban bees and intra-species mindfulness	2014	Ethnography	NA	https://www.scopus.com/inward/record.uri?partnerID=HzOxMe3b&scp=84921499246&origin=inward	10.1177/1466138113505022	NO	NO	NO	NO	NO	Unrelated content
B371	Spatiotemporal distribution of floral resources in a Brazilian city: Implications for the maintenance of pollinators, especially bees	2014	Urban Forestry and Urban Greening	NA	https://api.elsevier.com/content/article/eid/1-s2.0-S1618866714000934	10.1016/j.ufug.2014.08.002	NO	NO	NO	NO	NO	Unrelated content
B372	Spillover of trap-nesting bees and wasps in an urban-rural interface	2014	Journal of Insect Conservation	NA	https://www.scopus.com/inward/record.uri?partnerID=HzOxMe3b&scp=85027953688&origin=inward	10.1007/s10841-014-9688-7	NO	NO	NO	NO	NO	Insufficient taxonomic focus
B373	Does urbanization promote floral diversification? Implications from changes in herkogamy with pollinator availability in an urban-rural area	2014	American Naturalist	NA	https://www.scopus.com/inward/record.uri?partnerID=HzOxMe3b&scp=84904787503&origin=inward	10.1086/676855	NO	NO	NO	NO	NO	Unrelated content
B375	A Comparison of Social Bee-Plant Networks between Two Urban Areas	2014	Neotropical Entomology	NA	https://www.scopus.com/inward/record.uri?partnerID=HzOxMe3b&scp=84907196255&origin=inward	10.1007/s13744-014-0227-8	NO	NO	NO	NO	NO	no community data
B378	Stingless bees in urban areas: A new leisure activity or a honey trade - the example of Chapeco, an average town of Santa Catarina, Brazil	2014	Cahiers Agricultures	NA	https://www.scopus.com/inward/record.uri?partnerID=HzOxMe3b&scp=84928883269&origin=inward	10.1684/agr.2014.0725	NO	NO	NO	NO	NO	Unrelated content
B383	Pollinator nesting guilds respond differently to urban habitat fragmentation in an oak-savannah ecosystem	2013	Insect Conservation and Diversity	NA	https://www.scopus.com/inward/record.uri?partnerID=HzOxMe3b&scp=84872779861&origin=inward	10.1111/j.1752-4598.2012.00187.x	NO	NO	NO	NO	NO	Insufficient taxonomic resolution
B384	Richness, composition and trophic niche of stingless bee assemblages in urban forest remnants	2013	Urban Ecosystems	NA	https://www.scopus.com/inward/record.uri?partnerID=HzOxMe3b&scp=84881373934&origin=inward	10.1007/s11252-012-0281-0	NO	NO	NO	NO	NO	Insufficient taxonomic focus
B385	Relationships of bees to host ornamental and weedy flowers in urban northwest guanacaste province, Costa Rica	2013	Journal of the Kansas Entomological Society	NA	https://www.scopus.com/inward/record.uri?partnerID=HzOxMe3b&scp=84893336917&origin=inward	10.2317/JKES121222.1	NO	NO	NO	NO	NO	no community data
B386	Old Fragments of Forest Inside an Urban Area Are Able to Keep Orchid Bee (Hymenoptera: Apidae: Euglossini) Assemblages? The Case of a Brazilian Historical City	2013	Neotropical Entomology	NA	https://www.scopus.com/inward/record.uri?partnerID=HzOxMe3b&scp=84884572899&origin=inward	10.1007/s13744-013-0145-1	NO	NO	NO	NO	NO	Insufficient taxonomic focus
B387	Nesting ecology of stingless bees (Hymenoptera, Meliponina) in urban areas: The importance of afforestation	2013	Bioscience Journal	NA	https://www.scopus.com/inward/record.uri?partnerID=HzOxMe3b&scp=84884483733&origin=inward		NO	NO	NO	NO	NO	Unrelated content
B388	Birds as potential pollinators of the Spathodea nilotica (Bignoniaceae) in the urban environment	2013	Brazilian Journal of Biology	NA	https://www.scopus.com/inward/record.uri?partnerID=HzOxMe3b&scp=84899978579&origin=inward	10.1590/S1519-69842013000400008	NO	NO	NO	NO	NO	Birds
B391	Keeping bees in Reno, Nevada, "the biggest little city in the world"	2013	American Bee Journal	NA	https://www.scopus.com/inward/record.uri?partnerID=HzOxMe3b&scp=84903281165&origin=inward		NO	NO	NO	NO	NO	Unrelated content
B392	The country bee and the city bee - Honey bee research in Ontario	2013	American Bee Journal	NA	https://www.scopus.com/inward/record.uri?partnerID=HzOxMe3b&scp=84903276597&origin=inward		NO	NO	NO	NO	NO	Unrelated content
B393	Urban Bee keeping in Tokyo : Gucci bees-the ginza beehive project	2013	American Bee Journal	NA	https://www.scopus.com/inward/record.uri?partnerID=HzOxMe3b&scp=84891065215&origin=inward		NO	NO	NO	NO	NO	Unrelated content
B394	Wild bees along an urban gradient: Winners and losers	2012	Journal of Insect Conservation	NA	https://www.scopus.com/inward/record.uri?partnerID=HzOxMe3b&scp=84860991820&origin=inward	10.1007/s10841-011-9419-2	NO	NO	NO	NO	NO	honeybees excluded
B396	Frequency and both spatial and temporal distribution of Acarapis woodi in honey bees (Apis mellifera) in five Mexico City localities from 2002 to 2005	2012	Journal of Apicultural Research	NA	https://www.scopus.com/inward/record.uri?partnerID=HzOxMe3b&scp=84859580987&origin=inward	10.3896/IBRA.1.51.1.18	NO	NO	NO	NO	NO	Unrelated content
B398	City size, regional landscape context, and local resource characteristics influence patterns of bee occurrence: A case study from northwestern Costa Rica	2012	Urban Habitats	NA	https://www.scopus.com/inward/record.uri?partnerID=HzOxMe3b&scp=84865103444&origin=inward		NO	NO	NO	NO	NO	honeybees excluded
B401	Microsite conditions dominate habitat selection of the red mason bee (Osmia bicornis, Hymenoptera: Megachilidae) in an urban environment: A case study from Leipzig, Germany	2011	Landscape and Urban Planning	NA	https://api.elsevier.com/content/article/eid/1-s2.0-S016920461100209X	10.1016/j.landurbplan.2011.05.008	NO	NO	NO	NO	NO	Unrelated content
B402	Spatial distribution of Africanized honey bees in an urban landscape	2011	Landscape and Urban Planning	NA	https://api.elsevier.com/content/article/eid/1-s2.0-S0169204610003099	10.1016/j.landurbplan.2010.12.005	NO	NO	NO	NO	NO	Unrelated content
B403	Bees (Hymenoptera: Apoidea) utilizing Tecoma stans (L.) Juss. ex Kunth (Bignoniaceae) in urban landscapes: A comparison of occurrence patterns and community composition in three cities in northwestern Costa Rica	2011	Journal of the Kansas Entomological Society	NA	https://www.scopus.com/inward/record.uri?partnerID=HzOxMe3b&scp=82655170484&origin=inward	10.2317/JKES101124.1	NO	NO	NO	NO	NO	Unrelated content
B404	New resin bee species in the genus Mielkeanthidium Urban (Hymenoptera, Megachilinae)	2011	Zootaxa	NA	https://www.scopus.com/inward/record.uri?partnerID=HzOxMe3b&scp=84255171147&origin=inward	10.11646/zootaxa.3139.1.3	NO	NO	NO	NO	NO	Unrelated content
B408	Beyond the "birds and the bees": Gender differences in sex-related communication among urban african-american adolescents	2010	Family Process	NA	https://www.scopus.com/inward/record.uri?partnerID=HzOxMe3b&scp=77954104393&origin=inward	10.1111/j.1545-5300.2010.01321.x	NO	NO	NO	NO	NO	Unrelated content
B409	Pollination and plant reproductive success in restored urban landscapes dominated by a pervasive exotic pollinator	2010	Landscape and Urban Planning	NA	https://api.elsevier.com/content/article/eid/1-s2.0-S0169204610000551	10.1016/j.landurbplan.2010.03.009	NO	NO	NO	NO	NO	Unrelated content
B410	Pollination activity of bees (Apoidea: Apiformes) visiting the flowers of tilia cordata mill. and tilia tomentosa moench in an urban environment	2010	Journal of Apicultural Science	NA	https://www.scopus.com/inward/record.uri?partnerID=HzOxMe3b&scp=79551481556&origin=inward		NO	NO	NO	NO	NO	Unrelated content
B414	Legal honey bees New York city bees and beekeepers cornue out of hiding	2010	American Bee Journal	NA	https://www.scopus.com/inward/record.uri?partnerID=HzOxMe3b&scp=77955674971&origin=inward		NO	NO	NO	NO	NO	Unrelated content
B415	Environmental factors affecting bee diversity in urban and remote grassland plots in Boulder, Colorado	2009	Journal of Insect Conservation	NA	https://www.scopus.com/inward/record.uri?partnerID=HzOxMe3b&scp=71049164744&origin=inward	10.1007/s10841-009-9215-4	NO	NO	NO	NO	NO	Data not openly available
B416	Native bees are a rich natural resource in urban California gardens	2009	California Agriculture	NA	https://www.scopus.com/inward/record.uri?partnerID=HzOxMe3b&scp=77954536602&origin=inward	10.3733/ca.v063n03p113	NO	NO	NO	NO	NO	honeybees excluded
B417	Monitoring of polycyclic aromatic hydrocarbons in bees (Apis mellifera) and honey in urban areas and wildlife reserves	2009	Journal of Agricultural and Food Chemistry	NA	https://www.scopus.com/inward/record.uri?partnerID=HzOxMe3b&scp=70349227141&origin=inward	10.1021/jf9011054	NO	NO	NO	NO	NO	Unrelated content
B418	Decline in bee diversity and abundance from 1972-2004 on a flowering leguminous tree, Andira inermis in Costa Rica at the interface of disturbed dry forest and the urban environment	2009	Journal of the Kansas Entomological Society	NA	https://www.scopus.com/inward/record.uri?partnerID=HzOxMe3b&scp=77749328251&origin=inward	10.2317/JKES708.23.1	NO	NO	NO	NO	NO	Not urban
B419	Urban bee diversity in a small residential garden in Northern California	2009	Journal of Hymenoptera Research	NA	https://www.scopus.com/inward/record.uri?partnerID=HzOxMe3b&scp=78651476654&origin=inward		NO	NO	NO	NO	NO	Inaccessible paper
B420	The communities of bumble bees (Hymenoptera: Apidae, Bombini) in the city of Novosibirsk and its environs	2009	Contemporary Problems of Ecology	NA	https://www.scopus.com/inward/record.uri?partnerID=HzOxMe3b&scp=67651089997&origin=inward	10.1134/S1995425509030096	NO	NO	NO	NO	NO	Insufficient taxonomic focus
B421	Diversity of bees (Hymenoptera: Apoidea) in a Cerrado Area in the City of Cassil‚ndia, Mato Grosso do Sul, Brazil	2009	Sociobiology	NA	https://www.scopus.com/inward/record.uri?partnerID=HzOxMe3b&scp=62649090752&origin=inward		NO	NO	NO	NO	NO	Data not openly available
B422	Bee richness and abundance in New York City urban gardens	2008	Annals of the Entomological Society of America	NA	https://www.scopus.com/inward/record.uri?partnerID=HzOxMe3b&scp=39049156324&origin=inward	10.1603/0013-8746(2008)101[140:BRAAIN]2.0.CO;2	YES	YES	YES	NO	NO	Same data as B423
B423	The bee fauna of residential gardens in a suburb of New York City (Hymenoptera: Apoidea)	2008	Annals of the Entomological Society of America	Oxfort University Press	https://www.scopus.com/inward/record.uri?partnerID=HzOxMe3b&scp=56849095157&origin=inward	10.1603/0013-8746-101.6.1067	YES	YES	YES	YES	YES
B424	Seasonality in bees and their floral resource plants at a constructed Urban bee habitat in Berkeley, California	2008	Journal of the Kansas Entomological Society	NA	https://www.scopus.com/inward/record.uri?partnerID=HzOxMe3b&scp=67649557528&origin=inward	10.2317/JKES-701.17.1	NO	NO	NO	NO	NO	Unrelated content
B425	Nectar-foraging behavior of Euglossine bees (Hymenoptera: Apidae) in urban areas	2008	Apidologie	NA	https://www.scopus.com/inward/record.uri?partnerID=HzOxMe3b&scp=52649180984&origin=inward	10.1051/apido:2008023	NO	NO	NO	NO	NO	Unrelated content
B426	Africanized honey bees in urban environments: A spatio-temporal analysis	2008	Landscape and Urban Planning	NA	https://api.elsevier.com/content/article/eid/1-s2.0-S0169204607002514	10.1016/j.landurbplan.2007.10.005	NO	NO	NO	NO	NO	Unrelated content
B427	Keeping bees in urban and suburban areas	2008	American Bee Journal	NA	https://www.scopus.com/inward/record.uri?partnerID=HzOxMe3b&scp=48249139864&origin=inward		NO	NO	NO	NO	NO	Unrelated content
B428	Orchid bee fauna (Hymenoptera: Apidae: Euglossina) of Atlantic Forest fragments inside an urban area in southeastern Brazil	2007	Neotropical Entomology	NA	https://www.scopus.com/inward/record.uri?partnerID=HzOxMe3b&scp=34447288244&origin=inward	10.1590/S1519-566X2007000200003	NO	NO	NO	NO	NO	Unrelated content
B429	Production system of honey bees in the peri-urban area of Milpa Alta in the southeast of Mexico City	2007	Livestock Research for Rural Development	NA	https://www.scopus.com/inward/record.uri?partnerID=HzOxMe3b&scp=33846963200&origin=inward		NO	NO	NO	NO	NO	Unrelated content
B430	Complex responses within a desert bee guild (Hymenoptera: Apiformes) to urban habitat fragmentation	2006	Ecological Applications	NA	https://www.scopus.com/inward/record.uri?partnerID=HzOxMe3b&scp=33646142301&origin=inward	10.1890/1051-0761(2006)016[0632:CRWADB]2.0.CO;2	NO	NO	NO	NO	NO	Insufficient taxonomic focus
B431	Are urban parks refuges for bumble bees Bombus spp. (Hymenoptera: Apidae)?	2006	Biological Conservation	NA	https://api.elsevier.com/content/article/eid/1-s2.0-S0006320705004817	10.1016/j.biocon.2005.11.004	NO	NO	NO	NO	NO	Insufficient taxonomic focus
B432	Trap-nest occupation by solitary wasps and bees (Hymenoptera: Aculeata) in a forest urban remanent	2006	Neotropical Entomology	NA	https://www.scopus.com/inward/record.uri?partnerID=HzOxMe3b&scp=33645846959&origin=inward	10.1590/S1519-566X2006000100006	NO	NO	NO	NO	NO	Insufficient taxonomic focus
B433	Floral preferences of a neotropical stingless bee, Melipona quadrifasciata Lepeletier (Apidae: Meliponina) in an urban forest fragment	2006	Brazilian Journal of Biology	NA	https://www.scopus.com/inward/record.uri?partnerID=HzOxMe3b&scp=33746288105&origin=inward	10.1590/S1519-69842006000300012	NO	NO	NO	NO	NO	Insufficient taxonomic focus
B434	Wild bees (hymenoptera: Apoidea) in urban ecosystem: Preliminary survey in the city of bogot· and its surroundings	2006	Revista Colombiana de Entomologia	NA	https://www.scopus.com/inward/record.uri?partnerID=HzOxMe3b&scp=77749247953&origin=inward		NO	NO	NO	NO	NO	Data not openly available
B435	Pollen and nectar harvesting by the stingless bee Melipona quadrifasciata anthidioides (Apidae: Meliponini) in an urban forest fragment in Southeastern Brazil	2006	Studies on Neotropical Fauna and Environment	NA	https://www.scopus.com/inward/record.uri?partnerID=HzOxMe3b&scp=33750353289&origin=inward	10.1080/01650520600683088	NO	NO	NO	NO	NO	Unrelated content
B436	Two new bee species (hymenoptera) from Bogot· city (Colombia)	2006	Revista Colombiana de Entomologia	NA	https://www.scopus.com/inward/record.uri?partnerID=HzOxMe3b&scp=79960412048&origin=inward		NO	NO	NO	NO	NO	Unrelated content
B438	Ecological patterns of bees and their host ornamental flowers in two northern California cities	2005	Journal of the Kansas Entomological Society	NA	https://www.scopus.com/inward/record.uri?partnerID=HzOxMe3b&scp=27744584548&origin=inward	10.2317/0407.08.1	NO	NO	NO	NO	NO	Unrelated content
B439	Bee diversity and abundance in an urban setting	2004	Canadian Entomologist	Cambridge University Press	https://www.scopus.com/inward/record.uri?partnerID=HzOxMe3b&scp=12744255045&origin=inward	10.4039/n04-010	YES	YES	YES	YES	YES
B440	Effects of urban land use on pollinator (Hymenoptera: Apoidea) communities in a desert metropolis	2001	Basic and Applied Ecology	Elsevier	https://api.elsevier.com/content/article/eid/1-s2.0-S1439179104700432	10.1078/1439-1791-00051	YES	YES	NO	YES	NO	Species abundances not openly available
B441	Nesting biology of the solitary digger bee Habropoda depressa (Hymenoptera: Anthophoridae) in urban and island environments	1998	Journal of the Kansas Entomological Society	NA	https://www.scopus.com/inward/record.uri?partnerID=HzOxMe3b&scp=0032324362&origin=inward		NO	NO	NO	NO	NO	Insufficient taxonomic focus
B441	The conservation value of urban green space habitats for Australian native bee communities	2015	Biological Conservation	Elsevier		https://doi.org/10.1016/j.biocon.2015.05.003	YES	YES	YES	YES	YES
B442	Flower-pollination system in urban green spaces: Flower visiting of a bee (Anthidium manicatum L.) in the botannical gardens, Berlin-Dahlem	1998	Zeitschrift fur Okologie und Naturschutz	NA	https://www.scopus.com/inward/record.uri?partnerID=HzOxMe3b&scp=0032462438&origin=inward		NO	NO	NO	NO	NO	Insufficient taxonomic focus
B442	Effect of green spaces and floral composition on the community of flower visitors in a piedmont city in Argentina	2024	Ecologia Austral	OJS	https://ojs.ecologiaaustral.com.ar/index.php/Ecologia_Austral/article/view/2379	https://doi.org/10.25260/EA.24.34.3.0.2379	YES	YES	YES	YES	YES	From the Asociacion Argentina de Ecologia
B443	A comparison of tube-renting wasp and bee richness (Hymenoptera) among the new town area, urban area and rural area of Sanda City: study on the evaluation of natural conditions in the local environment using the trap-nest technique	1994	Humans &amp; Nature	NA	https://www.scopus.com/inward/record.uri?partnerID=HzOxMe3b&scp=0028683054&origin=inward		NO	NO	NO	NO	NO	Insufficient taxonomic focus
B444	The population density of feral colonies of honey bees (Hymenoptera: Apidae) in a city in upstate New York	1990	Journal of Economic Entomology	NA	https://www.scopus.com/inward/record.uri?partnerID=HzOxMe3b&scp=0025595252&origin=inward	10.1093/jee/83.1.81	NO	NO	NO	NO	NO	Unrelated content
C001	not published	2024	-	-	-	-	YES	YES	YES	YES	YES
